# Supplementary material for: Bipartite network models to design combination therapies in acute myeloid leukaemia
Source: Nat Commun. 2022 Apr 19;13:2128. doi: 10.1038/s41467-022-29793-5 (PMC9018865; doi:10.1038/s41467-022-29793-5)
Supplement: Supplementary file 4 — Source Data [file 41467_2022_29793_MOESM4_ESM.xlsx]

## Sheet: Figure 1
Figure 1	Flowchart of the study

## Sheet: Figure 2
Figure 2	Comparison of different measures for drug response experiments in the Beat AML study.
inhibitor	lab_id	med	ic50_abs	ic50_rel	ri	auc
Alisertib (MLN8237)	11-00261	81.001	5.09075	1.67018	18.714	222.434
Barasertib (AZD1152-HQPA)	11-00261	60.6924	10	0.0166374	34.073	188.733
Bortezomib (Velcade)	11-00261	81.001	10	0.128869	-6.608	242.581
Canertinib (CI-1033)	11-00261	87.0307	4.56388	0.804889	22.014	223.863
Crenolanib	11-00261	68.1359	10	0.0199555	30.94	198.22
CYT387	11-00261	69.6608	4.39718	0.0453923	28.206	206.702
Dasatinib	11-00261	66.1332	1	0.000338354	25.475	213.583
Dasatinib	11-00261	66.1332	1	0.00709946	25.179	213.583
Doramapimod (BIRB 796)	11-00261	101.521	10	0.0477685	-3.681	278.11
Dovitinib (CHIR-258)	11-00261	33.4804	0.100549	0.139028	62.944	112.345
Erlotinib	11-00261	56.1119	0.219953	0.395339	53.093	135.637
Flavopiridol	11-00261	73.9809	9.10173	0.150054	12.539	232.253
GDC-0941	11-00261	46.9508	0.441636	0.0618464	49.018	148.383
Gefitinib	11-00261	61.265	0.507106	10	40.848	150.165
Go6976	11-00261	73.9809	10	0.0161995	30.19	206.479
GW-2580	11-00261	52.3806	10	10	36.896	170.973
Idelalisib	11-00261	126.362	10	0.399963	-31.103	281.828
Imatinib	11-00261	51.5313	0.309215	2.69361	49.367	138.644
INK-128	11-00261	62.9827	5	0.104096	41.76	167.713
JAK Inhibitor I	11-00261	46.9806	0.013717	9.07361	50.073	159.668
JNJ-7706621	11-00261	73.9809	2.76825	0.590395	28.957	203.287
Lapatinib	11-00261	56.6845	0.55235	0.859421	47.006	150.081
Linifanib (ABT-869)	11-00261	80.1598	4.03085	2.28416	27.128	203.662
LY-333531	11-00261	45.2331	0.643642	0.00503648	46.433	158.956
Midostaurin	11-00261	51.3006	10	0.0731718	25.901	178.523
Motesanib (AMG-706)	11-00261	60.6924	4.74733	0.116032	37.229	181.971
NF-kB Activation Inhibitor	11-00261	37.8004	0.104656	0.078168	58.831	121.127
Nilotinib	11-00261	73.8616	4.02328	1.18727	1.177	225.834
Nilotinib	11-00261	73.8616	4.02328	0.00522641	39.552	225.834
Pazopanib (GW786034)	11-00261	48.0959	0.0975688	1.0798	57.98	116.797
Pelitinib (EKB-569)	11-00261	29.2011	0.0872777	0.132265	64.541	103.682
PI-103	11-00261	48.6685	0.118913	0.950728	57.991	113.72
Ponatinib (AP24534)	11-00261	60.6191	0.137652	0.35333	49.187	168.203
Ponatinib (AP24534)	11-00261	60.6191	0.137652	0.0370061	30.792	168.203
Quizartinib (AC220)	11-00261	33.631	0.127784	0.0470019	71.284	119.625
Quizartinib (AC220)	11-00261	33.631	0.127784	0.307939	45.494	119.625
RAF265 (CHIR-265)	11-00261	20.04	0.013717	0.046574	71.264	89.5955
Rapamycin	11-00261	81.305	10	0.093181	17.586	236.335
Roscovitine (CYC-202)	11-00261	92.8811	6.6321	2.0007	17.069	234.632
SB-431542	11-00261	75.0067	10	3.39236	26.515	204.967
SNS-032 (BMS-387032)	11-00261	45.2331	0.316098	0.0832834	53.364	138.378
Sorafenib	11-00261	88.4621	8.47921	0.378135	8.743	232.934
Sorafenib	11-00261	88.4621	8.47921	1.43927	29.251	232.934
STO609	11-00261	102.061	10	3.07798	-11.702	278.716
Sunitinib	11-00261	63.9908	1	0.181787	8.946	198.052
Sunitinib	11-00261	63.9908	1	0.00548605	49.422	198.052
Tandutinib (MLN518)	11-00261	65.3408	3.96011	10	35.062	179.119
Tofacitinib (CP-690550)	11-00261	100.2	10	0.00146809	4.18	272.885
Tozasertib (VX-680)	11-00261	76.6809	1.3574	3.0993	30.909	185.341
Vandetanib (ZD6474)	11-00261	96.7644	10	0.53539	7.919	250.143
Vatalanib (PTK787)	11-00261	58.4022	0.364603	0.00221557	48.484	142.597
VX-745	11-00261	69.6608	10	1.85716	16.557	197.037
YM-155	11-00261	94.4741	1	0.621379	7.237	261.89
A-674563	11-00487	74.3184	0.832529	1.21144	29.872	176.888
Afatinib (BIBW-2992)	11-00487	59.3747	0.475475	0.570285	44.217	153.794
Alisertib (MLN8237)	11-00487	99.1478	10	4.79627	2.355	269.831
AT7519	11-00487	41.4655	0.277669	0.27831	54.559	131.743
Axitinib (AG-013736)	11-00487	31.1473	0.465309	0.164195	51.051	150.438
AZD1480	11-00487	82.4106	10	2.93885	16.78	230.207
Barasertib (AZD1152-HQPA)	11-00487	89.5097	10	10	11.354	253.794
BEZ235	11-00487	4.88848	0.0177201	0.0438614	78.485	72.0042
BI-2536	11-00487	37.0188	0.372323	0.215404	51.047	143.356
BMS-345541	11-00487	73.057	1.78432	3.475	31.609	185.734
Bortezomib (Velcade)	11-00487	29.8757	0.181263	0.00618185	60.486	122.889
Bosutinib (SKI-606)	11-00487	53.8589	0.271222	0.563233	52.276	131.096
Canertinib (CI-1033)	11-00487	84.5644	8.21396	0.864348	18.949	234.144
Cediranib (AZD2171)	11-00487	69.3215	0.812811	0.456108	35.588	176.898
CI-1040 (PD184352)	11-00487	60.9968	1.04781	1.30759	39.98	163.464
Crenolanib	11-00487	57.0937	0.609068	9.87276	43.244	156.851
Crenolanib	11-00487	57.0937	0.609068	6.34429	46.949	156.851
Crizotinib (PF-2341066)	11-00487	70.933	0.756747	5.98713	37.254	173.146
CYT387	11-00487	85.0307	10	0.53027	18.414	234.569
Dasatinib	11-00487	36.7701	0.010195	0.00520084	48.341	114.626
Dasatinib	11-00487	36.7701	0.010195	0.00172868	74.469	114.626
Dasatinib	11-00487	36.7701	0.010195	0.000386529	69.232	114.626
Doramapimod (BIRB 796)	11-00487	42.0229	0.278544	0.00306146	53.809	139.24
Dovitinib (CHIR-258)	11-00487	84.0458	5.92597	0.684966	25.009	215.713
Erlotinib	11-00487	96.9276	10	10	5.715	268.692
Flavopiridol	11-00487	47.2758	1.12297	0.31481	42.153	163.683
Foretinib (XL880)	11-00487	13.605	0.013717	0.0334489	81.459	59.6472
GDC-0879	11-00487	129.132	10	10	-24.866	282.265
GDC-0941	11-00487	20.194	0.158479	0.016127	65.738	111.266
GDC-0941	11-00487	20.194	0.158479	0.323547	57.068	111.266
Gefitinib	11-00487	96.9276	10	1.43718	6.871	265.056
Go6976	11-00487	91.9251	10	0.836436	6.764	258.204
GSK-1838705A	11-00487	70.7304	10	10	25.603	188.071
GSK690693	11-00487	80.4639	10	10	22.606	228.365
GW-2580	11-00487	53.5136	2.42798	0.165583	34.921	191.841
Idelalisib	11-00487	72.5552	10	2.12599	26.761	207.125
Imatinib	11-00487	78.6301	1.87502	2.07972	31.217	191.04
INK-128	11-00487	19.2866	0.006859	0.00861408	79.234	63.195
JAK Inhibitor I	11-00487	97.8346	10	0.495373	3.127	269.355
JNJ-28312141	11-00487	9.43887	0.013717	0.00964241	88.115	41.0973
JNJ-7706621	11-00487	97.5063	10	2.46148	10.066	245.637
KI20227	11-00487	38.8272	0.324752	0.043898	53.582	139.813
KW-2449	11-00487	79.815	2.75492	1.75769	20.699	207.776
Lestaurtinib (CEP-701)	11-00487	67.7941	0.0368313	0.0652728	49.133	142.934
Linifanib (ABT-869)	11-00487	64.2887	3.53211	10	32.687	191.778
LY-333531	11-00487	74.1793	4.49659	0.0103955	20.18	224.684
Masitinib (AB-1010)	11-00487	68.4736	1.28987	0.474056	33.32	189.768
Midostaurin	11-00487	61.7211	1.6283	0.302018	32.909	192.192
MLN120B	11-00487	93.4419	5	5	6.616	243.538
Motesanib (AMG-706)	11-00487	26.21	0.399212	0.153618	50.679	145.706
Neratinib (HKI-272)	11-00487	36.3385	0.264973	0.116232	51.53	129.2
NF-kB Activation Inhibitor	11-00487	81.7477	10	0.0726648	17.999	234.159
Nilotinib	11-00487	83.7175	2.4376	10	15.938	214.505
Nilotinib	11-00487	83.7175	2.4376	0.444829	20.922	214.505
Nilotinib	11-00487	83.7175	2.4376	0.495333	30.392	214.505
NVP-TAE684	11-00487	26.5807	0.187142	0.152378	62.409	115.035
Pazopanib (GW786034)	11-00487	37.0896	0.342423	0.148028	52.127	140.896
PD173955	11-00487	44.1254	0.623985	0.073246	45.355	158.337
Pelitinib (EKB-569)	11-00487	76.1574	4.0706	0.346647	23.983	216.191
PHA-665752	11-00487	90.9063	5.23971	3.96193	17.454	224.483
PI-103	11-00487	23.7374	0.0668031	0.00923371	68.204	97.3538
PLX-4720	11-00487	82.4106	10	0.00205607	18.641	229.437
Ponatinib (AP24534)	11-00487	68.2449	0.140643	0.129583	25.298	187.512
Ponatinib (AP24534)	11-00487	68.2449	0.140643	0.124655	39.328	187.512
Ponatinib (AP24534)	11-00487	68.2449	0.140643	0.0398744	39.268	187.512
PP242	11-00487	12.4284	0.0371737	0.0564116	78.753	60.1436
Quizartinib (AC220)	11-00487	46.1267	0.282763	0.184899	40.974	135.455
Quizartinib (AC220)	11-00487	46.1267	0.282763	0.193978	66.332	135.455
RAF265 (CHIR-265)	11-00487	58.8489	3.85965	0.107077	34.761	188.609
Rapamycin	11-00487	34.1225	0.0868614	0.00384459	67.074	93.3416
Roscovitine (CYC-202)	11-00487	99.8044	10	0.0746615	4.493	267.665
SB-431542	11-00487	83.5753	10	8.37294	17.373	241.72
Selumetinib (AZD6244)	11-00487	53.21	0.817304	0.00294195	39.934	168.867
SGX-523	11-00487	98.6332	10	1.73503	1.454	271.115
SNS-032 (BMS-387032)	11-00487	11.8687	0.108182	0.108677	68.217	92.4564
Sorafenib	11-00487	56.4683	1.11168	0.179274	16.051	181.912
Sorafenib	11-00487	56.4683	1.11168	0.347023	41.979	181.912
Sorafenib	11-00487	56.4683	1.11168	0.364073	39.791	181.912
Staurosporine	11-00487	23.9451	0.218467	0.329957	54.209	122.276
STO609	11-00487	107.355	10	10	-6.547	281.029
Tandutinib (MLN518)	11-00487	89.9553	7.1614	1.06944	19.886	230.446
TG100-115	11-00487	89.5485	2.96168	10	18.627	218.181
TG101348	11-00487	79.9595	0.663904	0.874598	39.426	167.567
Tofacitinib (CP-690550)	11-00487	80.1136	10	1.58036	25.311	212.068
Tozasertib (VX-680)	11-00487	55.1551	0.345213	2.60458	49.119	142.024
Trametinib (GSK1120212)	11-00487	20.5928	0.013717	0.00744453	84.454	49.0417
Vandetanib (ZD6474)	11-00487	82.0917	9.6796	1.35391	25.318	215.242
Vargetef	11-00487	28.5517	0.193313	0.00962195	58.715	119.477
Vatalanib (PTK787)	11-00487	75.6629	2.53218	0.728526	30.835	197.761
VX-745	11-00487	56.4683	3.13029	0.115247	30.393	202.009
YM-155	11-00487	99.4003	0.758174	0.288066	10.842	236.529
A-674563	12-00023	69.2039	1.28095	5.28771	31.634	177.021
Afatinib (BIBW-2992)	12-00023	71.842	2.38485	3.31001	25.125	192.64
Alisertib (MLN8237)	12-00023	110.77	10	10	-11.559	285.681
AT7519	12-00023	15.7402	0.0969891	0.310324	63.409	96.6308
Axitinib (AG-013736)	12-00023	87.5821	10	0.158649	18.032	232.126
AZD1480	12-00023	93.7375	10	0.00689617	8.19	248.1
Barasertib (AZD1152-HQPA)	12-00023	98.6321	10	0.000414931	-3.116	277.588
BEZ235	12-00023	45.9894	0.349836	0.0311916	52.368	141.825
BI-2536	12-00023	43.1755	0.349213	0.724971	46.32	140.883
BMS-345541	12-00023	74.48	3.37856	10	16.505	209.997
Bortezomib (Velcade)	12-00023	3.65667	0.200955	0.282462	54.742	116.621
Bosutinib (SKI-606)	12-00023	69.4677	1.42393	2.39385	26.277	189.643
Cediranib (AZD2171)	12-00023	79.6681	2.90418	3.8591	11.803	207.396
CI-1040 (PD184352)	12-00023	61.7296	4.36527	1.06111	28.983	200.131
Crenolanib	12-00023	78.8752	2.00544	3.15545	12.013	207.183
Crenolanib	12-00023	78.8752	2.00544	10	31.696	207.183
Crizotinib (PF-2341066)	12-00023	73.5127	1.22092	1.2552	27.399	190.883
CYT387	12-00023	110.057	10	0.193159	-8.569	284.314
Dasatinib	12-00023	69.317	1	0.0120615	26.288	194.801
Dasatinib	12-00023	69.317	1	0.00163458	37.561	194.801
Dasatinib	12-00023	69.317	1	0.00704684	36.061	194.801
Doramapimod (BIRB 796)	12-00023	85.7979	10	10	15.884	240.803
Dovitinib (CHIR-258)	12-00023	79.7332	1.00775	1.26819	33.797	184.251
Erlotinib	12-00023	106.083	10	0.113887	-11.364	283.5
Flavopiridol	12-00023	4.45935	0.191662	0.176353	60.619	114.528
Foretinib (XL880)	12-00023	47.5722	0.165016	0.445974	58.296	118.615
GDC-0879	12-00023	94.0013	10	0.403425	5.662	264.218
GDC-0941	12-00023	56.8136	0.592461	2.132	37.349	155.726
GDC-0941	12-00023	56.8136	0.592461	0.619464	52.692	155.726
Gefitinib	12-00023	112.064	10	0.117049	-11.376	286.106
Go6976	12-00023	95.6976	10	0.0263537	5.494	270.381
GSK-1838705A	12-00023	94.7927	10	8.83599	3.725	260.536
GSK690693	12-00023	85.6476	10	9.97177	10.569	240.643
GW-2580	12-00023	83.5682	10	0.539085	17.274	235.73
Ibrutinib (PCI-32765)	12-00023	88.6373	10	9.65737	5.838	257.57
Idelalisib	12-00023	77.7711	3.17437	3.96317	27.399	201.096
Imatinib	12-00023	94.0241	10	3.95364	6.069	251.703
INK-128	12-00023	25.2953	0.00905703	0.0026	73.236	77.4647
JAK Inhibitor I	12-00023	95.6085	10	3.76704	2.3	273.32
JNJ-28312141	12-00023	64.9831	3.17602	0.891009	38.381	176.803
JNJ-7706621	12-00023	112.197	8.65448	8.59132	-7.998	279.404
KI20227	12-00023	62.9606	5.41157	0.0163536	36.107	189.239
KW-2449	12-00023	110.357	10	10	-5.182	281.31
Lapatinib	12-00023	115.594	10	9.29837	-13.205	281.528
Lestaurtinib (CEP-701)	12-00023	84.4165	0.177237	0.0948207	22.409	208.266
Linifanib (ABT-869)	12-00023	82.5529	3.76649	10	21.385	219.352
LY-333531	12-00023	95.4947	10	0.123444	9.815	251.539
Masitinib (AB-1010)	12-00023	65.3348	1.76368	5.55839	37.122	172.718
Midostaurin	12-00023	104.17	4.27951	1.10672	10.781	238.361
MLN120B	12-00023	98.5739	5	1.26712	0.826	249.61
Motesanib (AMG-706)	12-00023	76.5722	6.62169	0.328604	4.111	232.214
Neratinib (HKI-272)	12-00023	78.5249	2.29785	0.415433	27.756	209.423
NF-kB Activation Inhibitor	12-00023	82.1412	10	0.037647	11.107	250.288
Nilotinib	12-00023	102.619	5.35041	1.48343	12.875	251.507
Nilotinib	12-00023	102.619	5.35041	1.89296	1.34	251.507
Nilotinib	12-00023	102.619	5.35041	2.29852	3.816	251.507
NVP-TAE684	12-00023	94.6168	8.65847	10	-4.579	249.291
Pazopanib (GW786034)	12-00023	83.7294	5.6714	10	13.258	239.456
PD173955	12-00023	78.5249	10	2.36314	13.694	225.231
Pelitinib (EKB-569)	12-00023	80.1018	5.60335	0.317247	12.172	232.44
PHA-665752	12-00023	101.124	10	3.01282	-9.626	275.068
PI-103	12-00023	52.2574	1.16423	0.314064	35.204	186.579
PLX-4720	12-00023	89.9563	10	1.00521	13.952	230.861
Ponatinib (AP24534)	12-00023	93.8247	0.261569	0.260956	10.445	221.789
Ponatinib (AP24534)	12-00023	93.8247	0.261569	0.141516	27.161	221.789
Ponatinib (AP24534)	12-00023	93.8247	0.261569	0.279368	9.057	221.789
PP242	12-00023	33.8545	0.101852	0.38351	62.625	104.28
Quizartinib (AC220)	12-00023	67.4051	1.47574	0.416516	36.482	184.304
Quizartinib (AC220)	12-00023	67.4051	1.47574	0.148099	39.102	184.304
RAF265 (CHIR-265)	12-00023	97.0634	5.77006	2.13199	12.957	243.895
Rapamycin	12-00023	70.3955	9.43643	0.230421	32.357	194.568
Roscovitine (CYC-202)	12-00023	106.668	10	10	-4.948	283.642
SB-431542	12-00023	113.535	10	0.273221	-12.905	286.079
Selumetinib (AZD6244)	12-00023	53.5517	3.65907	1.91176	42.467	162.456
SGX-523	12-00023	76.7663	10	0.0132111	23.721	226.063
SNS-032 (BMS-387032)	12-00023	6.56894	0.121713	0.0981935	65.884	96.0147
Sorafenib	12-00023	60.4985	1.45641	1.12092	31.714	189.034
Sorafenib	12-00023	60.4985	1.45641	0.678921	24.262	189.034
Sorafenib	12-00023	60.4985	1.45641	0.975087	34.25	189.034
Staurosporine	12-00023	8.26578	0.217786	0.11015	41.405	120.592
STO609	12-00023	100.157	10	0.301093	-2.061	279.321
Sunitinib	12-00023	88.8132	0.758555	1	12.555	238.147
Sunitinib	12-00023	88.8132	0.758555	0.199456	18.004	238.147
Sunitinib	12-00023	88.8132	0.758555	0.647188	14.875	238.147
Tandutinib (MLN518)	12-00023	94.9842	10	9.50841	7.651	249.786
TG100-115	12-00023	77.118	10	2.59111	19.738	224.675
TG101348	12-00023	63.6641	0.394681	1.62696	47.049	145.033
Tofacitinib (CP-690550)	12-00023	82.9451	10	10	21.337	220.704
Tozasertib (VX-680)	12-00023	98.9084	10	9.91456	4.808	259.732
Trametinib (GSK1120212)	12-00023	32.2717	0.013717	0.00352306	67.558	94.7235
Vandetanib (ZD6474)	12-00023	86.2786	7.83751	4.90248	15.889	228.467
Vargetef	12-00023	81.7785	10	9.59405	19.419	220.016
Vatalanib (PTK787)	12-00023	103.534	10	10	-7.285	260.929
VX-745	12-00023	87.5816	10	1.17197	10.956	250.198
YM-155	12-00023	104.221	1	1	-5.412	281.583
A-674563	12-00032	65.2951	1.21638	0.304876	35.678	186.314
Afatinib (BIBW-2992)	12-00032	51.0812	0.313109	0.452697	51.423	137.453
Alisertib (MLN8237)	12-00032	82.0297	4.84602	10	16.977	229.898
AT7519	12-00032	40.4207	0.552769	0.336514	43.628	158.498
Axitinib (AG-013736)	12-00032	35.0905	0.213415	0.0582601	56.098	130.812
AZD1480	12-00032	77.7322	10	10	24.6	209.485
Barasertib (AZD1152-HQPA)	12-00032	91.1245	10	1.22801	10.301	257.027
BEZ235	12-00032	33.758	0.0747073	0.0369181	65.918	103.809
BI-2536	12-00032	25.3185	0.172316	0.149617	59.505	118.913
BMS-345541	12-00032	83.0624	2.14774	5.96824	21.204	212.34
Bortezomib (Velcade)	12-00032	32.9132	0.291701	0.00469004	55.193	136.818
Bosutinib (SKI-606)	12-00032	40.4207	0.330931	0.36291	51.094	139.827
Canertinib (CI-1033)	12-00032	115.424	10	9.25381	-16.275	268.526
Cediranib (AZD2171)	12-00032	64.8509	0.883168	0.233721	30.304	176.203
CI-1040 (PD184352)	12-00032	40.8649	0.675634	0.00464073	47.479	157.519
Crenolanib	12-00032	78.815	10	0.410609	20.736	214.551
Crenolanib	12-00032	78.815	10	10	14.996	214.551
Crizotinib (PF-2341066)	12-00032	73.7345	0.489721	0.992904	36.173	152.988
CYT387	12-00032	47.5975	0.212538	0.483878	54.235	129.827
Dasatinib	12-00032	44.4184	0.0324182	0.000929455	62.156	139.834
Dasatinib	12-00032	44.4184	0.0324182	0.000503724	52.3	139.834
Dasatinib	12-00032	44.4184	0.0324182	0.0031289	50.015	139.834
Doramapimod (BIRB 796)	12-00032	21.267	0.013717	0.0335707	77.384	66.7534
Dovitinib (CHIR-258)	12-00032	54.1801	0.927093	0.330485	40.831	171.633
Erlotinib	12-00032	98.5495	10	10	0.574	263.653
Flavopiridol	12-00032	36.964	0.751775	0.0040714	38.401	167.514
Foretinib (XL880)	12-00032	31.9812	0.013717	0.0033331	68.423	93.0949
GDC-0879	12-00032	126.148	10	9.46e-13	-29.067	286.274
GDC-0941	12-00032	41.1265	0.252319	0.156181	55.94	135.352
GDC-0941	12-00032	41.1265	0.252319	0.00662088	52.903	135.352
Go6976	12-00032	70.3835	5.76456	0.198375	22.867	217.148
GSK-1838705A	12-00032	55.0788	0.489467	10	44.338	149.794
GSK690693	12-00032	68.4043	10	9.83088	31.15	205.564
GW-2580	12-00032	44.5594	1.08082	0.0792712	42.61	171.197
Ibrutinib (PCI-32765)	12-00032	55.523	1.35509	0.00656182	43.228	163.439
Idelalisib	12-00032	55.6992	1.03389	0.00679104	41.737	169.813
Imatinib	12-00032	60.7497	1.93057	0.335199	24.133	204.657
INK-128	12-00032	37.7998	0.006859	0.00281154	62.249	109.569
JAK Inhibitor I	12-00032	68.3581	10	0.320587	28.324	206.28
JNJ-28312141	12-00032	24.4301	0.013717	1.15309	75.225	71.2078
JNJ-7706621	12-00032	119.5	9.20778	10	-19.453	281.339
KI20227	12-00032	42.1975	0.77718	0.279307	43.372	162.186
KW-2449	12-00032	78.6206	6.50884	1.77688	28.507	202.772
Lapatinib	12-00032	88.4245	10	10	9.881	256.477
Lestaurtinib (CEP-701)	12-00032	52.8579	0.12345	0.0293767	43.287	161.879
Linifanib (ABT-869)	12-00032	58.7247	10	3.44942	41.558	165.912
LY-333531	12-00032	91.1245	4.01665	0.421722	15.67	226.857
Masitinib (AB-1010)	12-00032	46.6393	0.935838	0.321898	33.496	169.972
Midostaurin	12-00032	87.0933	10	0.286898	20.852	226.435
MLN120B	12-00032	75.0671	5	0.620654	21.119	226.873
Motesanib (AMG-706)	12-00032	54.6747	10	10	44.453	162.595
Neratinib (HKI-272)	12-00032	48.4161	0.790547	0.289095	43.553	162.986
NF-kB Activation Inhibitor	12-00032	85.5742	10	0.00386631	14.388	247.51
Nilotinib	12-00032	75.5996	3.2846	0.300632	19.401	208.512
Nilotinib	12-00032	75.5996	3.2846	0.207986	21.604	208.512
Nilotinib	12-00032	75.5996	3.2846	0.0412913	41.334	208.512
NVP-TAE684	12-00032	42.1975	0.129703	2.62545	58.662	117.327
Pazopanib (GW786034)	12-00032	57.3747	3.19397	0.0618987	34.005	194.088
PD173955	12-00032	92.3903	10	3.22364	16.56	232.954
Pelitinib (EKB-569)	12-00032	37.7998	0.90059	0.00232209	38.477	171.365
PHA-665752	12-00032	69.7369	2.40275	1.18977	37.896	176.982
PI-103	12-00032	31.7248	0.128068	0.0401573	59.106	121.659
PLX-4720	12-00032	65.2951	3.20124	2.12151	36.659	178.929
Ponatinib (AP24534)	12-00032	50.6247	0.168413	0.10018	24.075	186.034
Ponatinib (AP24534)	12-00032	50.6247	0.168413	0.412781	44.637	186.034
Ponatinib (AP24534)	12-00032	50.6247	0.168413	0.0623599	30.225	186.034
PP242	12-00032	23.0976	0.013717	0.0621589	69.882	89.8328
Quizartinib (AC220)	12-00032	32.6567	0.0951058	0.057365	58.717	114.848
Quizartinib (AC220)	12-00032	32.6567	0.0951058	0.0154739	67.416	114.848
RAF265 (CHIR-265)	12-00032	85.0496	5.20285	0.107725	-0.098	217.732
Rapamycin	12-00032	76.2746	10	10	31.403	204.133
SB-431542	12-00032	87.7495	10	2.34951	16.401	231.324
Selumetinib (AZD6244)	12-00032	42.1975	0.363672	0.077593	51.094	142.897
SGX-523	12-00032	82.174	10	0.403047	15.435	241.871
SNS-032 (BMS-387032)	12-00032	22.2749	0.329625	0.105683	51.258	138.566
Sorafenib	12-00032	57.3747	3.39243	0.649516	29.467	184.248
Sorafenib	12-00032	57.3747	3.39243	0.216716	35.135	184.248
Sorafenib	12-00032	57.3747	3.39243	0.0434845	44.85	184.248
Staurosporine	12-00032	42.6417	1.02721	0.197599	24.22	183
STO609	12-00032	95.7014	10	0.06831	6.768	258.797
Sunitinib	12-00032	57.3747	0.174892	0.208513	23.474	184.756
Sunitinib	12-00032	57.3747	0.174892	0.00909693	41.578	184.756
Sunitinib	12-00032	57.3747	0.174892	0.0350261	42.188	184.756
Tandutinib (MLN518)	12-00032	81.5234	1.42623	0.939084	23.764	188.064
TG100-115	12-00032	76.3997	2.3667	10	25.006	206.93
TG101348	12-00032	47.9719	0.440702	0.269021	48.801	149.004
Tofacitinib (CP-690550)	12-00032	53.9997	0.013717	0.591275	48.329	148.249
Tozasertib (VX-680)	12-00032	86.5869	3.19702	1.11063	25.823	210.164
Trametinib (GSK1120212)	12-00032	30.6487	0.013717	8.54927	69.034	88.6463
Vandetanib (ZD6474)	12-00032	61.4247	2.89121	2.02153	39.503	169.595
Vargetef	12-00032	40.8649	0.319946	0.0396993	53.183	140.758
Vatalanib (PTK787)	12-00032	60.0747	10	0.260909	26.247	186.428
VX-745	12-00032	55.6992	1.70837	0.0124375	35.822	187.152
YM-155	12-00032	80.9996	0.462689	0.0932153	25.061	211.228
A-674563	12-00051	63.03	9.12122	0.038433	34.462	192.238
Afatinib (BIBW-2992)	12-00051	70.3282	10	0.339852	24.62	215.852
Alisertib (MLN8237)	12-00051	57.4731	0.837884	1.1414	37.636	164.008
AT7519	12-00051	69.6647	10	10	27.335	216.995
Axitinib (AG-013736)	12-00051	75.6359	10	0.0126235	24.912	221.867
AZD1480	12-00051	82.9342	10	1.97948	15.933	212.131
Barasertib (AZD1152-HQPA)	12-00051	62.437	10	0.000987219	37.947	180.893
BEZ235	12-00051	84.2611	10	0.203292	26.134	212.941
BI-2536	12-00051	68.3377	7.43548	0.424204	37.759	179.712
BMS-345541	12-00051	78.9533	10	0.228281	19.9	231.541
Bortezomib (Velcade)	12-00051	104.601	10	3.91457	-9.194	269.986
Bosutinib (SKI-606)	12-00051	78.2898	10	0.352458	26.022	211.797
Canertinib (CI-1033)	12-00051	75.4447	10	0.133756	25.858	214.634
Cediranib (AZD2171)	12-00051	70.9916	10	0.0124267	28.908	209.182
CI-1040 (PD184352)	12-00051	64.3569	7.06351	0.670629	20.154	207.977
Crenolanib	12-00051	63.03	0.013717	0.59675	31.644	193.387
Crenolanib	12-00051	63.03	0.013717	4.22711	31.924	193.387
Crizotinib (PF-2341066)	12-00051	47.1066	0.176142	0.383134	55.773	126.487
CYT387	12-00051	64.3699	10	0.016044	35.174	190.608
Dasatinib	12-00051	58.6226	1	0.450835	39.689	198.226
Dasatinib	12-00051	58.6226	1	0.00139739	45.93	198.226
Dasatinib	12-00051	58.6226	1	0.00434051	19.767	198.226
Doramapimod (BIRB 796)	12-00051	71.2667	10	0.0290645	26.51	203.988
Dovitinib (CHIR-258)	12-00051	26.4376	0.013717	7.2159	66.04	105.502
Erlotinib	12-00051	78.0462	10	0.731805	19.29	226.126
Flavopiridol	12-00051	81.6119	10	6.30186	18.225	234.12
Foretinib (XL880)	12-00051	55.0683	0.013717	0.175104	47.963	148.971
GDC-0879	12-00051	116.771	10	2.98474	-23.278	286.274
GDC-0941	12-00051	72.1996	10	0.262498	40.15	204.915
GDC-0941	12-00051	72.1996	10	1.17396	8.975	204.915
Gefitinib	12-00051	84.9836	10	0.990586	10.737	251.275
Go6976	12-00051	77.014	10	0.237466	13.507	231.501
GSK-1838705A	12-00051	67.6743	10	5.32084	31.462	199.019
GW-2580	12-00051	64.3699	10	10	38.339	175.385
Ibrutinib (PCI-32765)	12-00051	57.7222	10	0.00768697	42.116	168.267
Idelalisib	12-00051	86.2097	10	10	6.953	236.707
Imatinib	12-00051	62.437	10	0.0128246	37.068	192.176
INK-128	12-00051	68.5072	5	0.0192491	32.383	197.609
JAK Inhibitor I	12-00051	89.6581	10	9.86368	14.351	249.151
JNJ-28312141	12-00051	50.424	6.13422	0.0456235	39.047	160.833
JNJ-7706621	12-00051	74.7151	2.0202	0.442804	30.515	194.037
KI20227	12-00051	103.502	10	0.0638962	-4.646	277.759
KW-2449	12-00051	78.9533	10	0.00353826	16.993	237.364
Lapatinib	12-00051	85.8508	10	0.0707625	9.273	251.023
Lestaurtinib (CEP-701)	12-00051	63.03	1	0.0041445	34.609	192.627
Linifanib (ABT-869)	12-00051	79.7806	10	1.91392	20.797	225.363
LY-333531	12-00051	74.5775	2.02975	0.00693301	32.501	193.102
Masitinib (AB-1010)	12-00051	80.9437	10	0.216667	21.682	222.12
Midostaurin	12-00051	42.5301	1.91942	10	45.485	148.087
MLN120B	12-00051	58.3856	5	0.741768	35.169	185.591
Motesanib (AMG-706)	12-00051	84.1165	10	2.63431	-11.406	242.235
Neratinib (HKI-272)	12-00051	68.3377	3.24755	3.0394	36.247	177.327
NF-kB Activation Inhibitor	12-00051	60.9215	3.99698	10	35.481	176.358
Nilotinib	12-00051	118.804	10	1.93074	-28.018	284.686
Nilotinib	12-00051	118.804	10	2.11947	-28.133	284.686
Nilotinib	12-00051	118.804	10	0.315004	7.642	284.686
NVP-TAE684	12-00051	65.0204	3.52464	0.582206	37.81	178.846
Pazopanib (GW786034)	12-00051	65.9057	10	0.911975	37.434	179.127
PD173955	12-00051	109.473	10	0.00238088	-12.276	286.274
Pelitinib (EKB-569)	12-00051	66.7729	10	0.30844	33.599	190.094
PHA-665752	12-00051	56.3952	3.96399	0.0153113	37.993	183.399
PI-103	12-00051	59.8354	1.1876	0.374831	40.962	169.923
PLX-4720	12-00051	91.5593	10	5.49743	11.18	251.845
Ponatinib (AP24534)	12-00051	56.3667	1	0.438774	49.752	173.87
Ponatinib (AP24534)	12-00051	56.3667	1	0.0379743	30.566	173.87
Ponatinib (AP24534)	12-00051	56.3667	1	0.00118054	43.855	173.87
PP242	12-00051	45.1162	0.382663	0.0198983	49.983	143.894
Quizartinib (AC220)	12-00051	45.5359	0.0313964	0.13356	72.932	118.758
Quizartinib (AC220)	12-00051	45.5359	0.0313964	10	45.367	118.758
RAF265 (CHIR-265)	12-00051	58.1011	0.673247	1.80052	46.882	150.04
Rapamycin	12-00051	73.7103	10	2.81965	22.758	196.239
Roscovitine (CYC-202)	12-00051	82.7613	10	0.42537	17.074	228.17
SB-431542	12-00051	103.194	10	0.0410038	-5.526	277.386
Selumetinib (AZD6244)	12-00051	104.165	10	0.212263	-3.059	283.753
SGX-523	12-00051	112.79	10	10	-10.668	282.208
SNS-032 (BMS-387032)	12-00051	55.4995	2.71889	0.336247	38.854	174.158
Staurosporine	12-00051	112.79	10	0.0687122	-1.851	256.845
STO609	12-00051	127.59	10	0.0164198	-27.456	284.5
Sunitinib	12-00051	70.3282	1	0.0193817	29.554	206.294
Sunitinib	12-00051	70.3282	1	0.0153495	28.917	206.294
Sunitinib	12-00051	70.3282	1	0.00426082	26.722	206.294
TG100-115	12-00051	85.588	10	1.97404	13.29	228.891
TG101348	12-00051	71.6551	10	0.134785	27.361	209.806
Tofacitinib (CP-690550)	12-00051	88.4524	10	10	18.114	234.604
Tozasertib (VX-680)	12-00051	44.829	0.302037	0.0958447	50.918	140.735
Trametinib (GSK1120212)	12-00051	63.6934	10	4.94361	42.167	166.872
Vandetanib (ZD6474)	12-00051	52.0308	10	10	44.872	157.818
Vargetef	12-00051	70.9916	10	0.115227	20.799	227.798
Vatalanib (PTK787)	12-00051	75.4447	10	0.391489	27.776	206.763
VX-745	12-00051	65.5194	10	0.0141381	28.473	212.304
YM-155	12-00051	113.601	1	0.000549727	-16.117	277.756
A-674563	12-00066	50.5783	0.302313	1.39514	49.878	137.447
Afatinib (BIBW-2992)	12-00066	39.1614	0.270839	0.0540003	32.722	130.301
Alisertib (MLN8237)	12-00066	72.2518	2.29292	10	30.801	188.307
AT7519	12-00066	12.8901	0.210072	0.178778	60.199	121.341
Axitinib (AG-013736)	12-00066	30.6907	0.137656	0.113522	59.543	117.674
AZD1480	12-00066	69.1155	2.42916	0.195582	31.94	196.46
Barasertib (AZD1152-HQPA)	12-00066	94.6753	10	10	6.538	263.814
BEZ235	12-00066	17.4323	0.038276	0.0898539	71.43	84.9922
BI-2536	12-00066	32.9004	0.184944	0.0336122	61.032	119.262
BMS-345541	12-00066	77.4633	1.24641	0.924148	15.506	187.575
Bortezomib (Velcade)	12-00066	33.0201	0.180191	0.222769	59.237	117.688
Bosutinib (SKI-606)	12-00066	32.2866	0.325536	0.232003	52.596	138.477
Canertinib (CI-1033)	12-00066	98.9188	10	10	-1.806	273.892
Cediranib (AZD2171)	12-00066	32.1639	0.124837	0.00303043	61.839	115.34
CI-1040 (PD184352)	12-00066	34.0053	0.347712	0.0280584	52.202	141.237
Crenolanib	12-00066	47.3893	0.121908	3.75193	52.108	125.58
Crenolanib	12-00066	47.3893	0.121908	10	54.67	125.58
Crizotinib (PF-2341066)	12-00066	53.4018	0.283653	0.460833	49.565	133.653
CYT387	12-00066	37.924	0.206073	0.259798	56.936	123.907
Doramapimod (BIRB 796)	12-00066	25.6096	0.013717	0.0781222	65.669	99.9489
Dovitinib (CHIR-258)	12-00066	20.9236	0.136751	0.151321	62.659	109.311
Erlotinib	12-00066	95.2606	10	1.1929	0.589	263.537
Flavopiridol	12-00066	5.66681	0.127563	0.147464	66.044	99.335
Foretinib (XL880)	12-00066	18.4144	0.013717	0.00772831	79.977	66.9472
Gefitinib	12-00066	107.552	7.11794	0.985532	-19.831	245.539
Go6976	12-00066	57.3219	1.35346	0.0273023	42.008	171.065
GSK-1838705A	12-00066	90.1079	10	0.0743779	-2.658	252.168
GSK690693	12-00066	64.4505	0.013717	2.25866	10.601	194.01
GW-2580	12-00066	21.5775	0.0833539	0.054731	65.285	104.437
Ibrutinib (PCI-32765)	12-00066	64.3277	10	0.220241	31.683	196.469
Idelalisib	12-00066	35.8535	0.211185	0.115432	50.281	126.541
Imatinib	12-00066	27.3636	0.118563	0.00334667	65.133	111.489
INK-128	12-00066	18.5839	0.006859	0.00103162	82.004	54.2385
JAK Inhibitor I	12-00066	48.4948	0.446481	0.384565	48.348	147.987
JNJ-28312141	12-00066	20.9924	0.013717	0.00645118	79.604	60.5448
JNJ-7706621	12-00066	79.6622	10	3.79431	15.076	213.315
KI20227	12-00066	27.8672	0.0743137	0.105207	61.457	110.376
KW-2449	12-00066	35.9695	0.346739	0.851781	47.794	141.718
Lapatinib	12-00066	86.7735	10	0.0107515	8.117	251.184
Lestaurtinib (CEP-701)	12-00066	35.3557	0.0251594	0.0120396	55.234	132.422
Linifanib (ABT-869)	12-00066	25.315	0.154333	0.124697	59.575	119.715
LY-333531	12-00066	65.1167	1.26254	0.38416	38.727	178.457
Midostaurin	12-00066	36.0714	0.216765	0.196662	55.934	128.077
MLN120B	12-00066	92.9315	5	1.04647	-0.338	262.171
Motesanib (AMG-706)	12-00066	45.2158	0.19748	0.20192	51.467	139.848
Neratinib (HKI-272)	12-00066	56.3481	1.1189	0.120261	46.916	153.749
NF-kB Activation Inhibitor	12-00066	68.9825	10	0.0689616	25.18	217.224
Nilotinib	12-00066	65.1167	1.4177	0.340102	36.707	184.548
Nilotinib	12-00066	65.1167	1.4177	0.361444	31.892	184.548
Nilotinib	12-00066	65.1167	1.4177	0.924444	35.004	184.548
NVP-TAE684	12-00066	24.1843	0.163697	0.0545564	61.992	116.645
Pazopanib (GW786034)	12-00066	30.8755	0.013717	0.259594	59.309	115.641
PD173955	12-00066	39.0386	0.013717	0.31953	58.606	118.173
Pelitinib (EKB-569)	12-00066	45.5085	0.722796	0.326289	8.821	169.028
PHA-665752	12-00066	76.113	10	4.32493	27.693	201.84
PI-103	12-00066	12.7307	0.177199	0.272593	50.41	118.048
PLX-4720	12-00066	70.2204	10	6.07796	32.227	193.726
Ponatinib (AP24534)	12-00066	75.957	0.104067	0.090655	15.336	184.571
Ponatinib (AP24534)	12-00066	75.957	0.104067	0.000390692	27.868	184.571
Ponatinib (AP24534)	12-00066	75.957	0.104067	0.0359648	26.422	184.571
PP242	12-00066	13.5039	0.0140002	0.00995865	79.513	63.5992
Quizartinib (AC220)	12-00066	25.0224	0.149921	0.0036218	63.249	111.101
Quizartinib (AC220)	12-00066	25.0224	0.149921	0.0961807	64.995	111.101
RAF265 (CHIR-265)	12-00066	55.6053	0.675985	6.63399	43.459	160.58
Rapamycin	12-00066	73.4575	1.42883	0.639324	39.167	173.024
Roscovitine (CYC-202)	12-00066	92.1946	10	10	-20.336	262.47
SB-431542	12-00066	94.6753	10	0.599416	-39.131	268.52
Selumetinib (AZD6244)	12-00066	31.7956	0.0300952	0.0205901	64.7	108.939
SNS-032 (BMS-387032)	12-00066	4.38989	0.0549548	0.102177	73.339	68.4591
Sorafenib	12-00066	54.142	0.800245	0.156158	53.008	171.014
Sorafenib	12-00066	54.142	0.800245	0.343037	32.245	171.014
Sorafenib	12-00066	54.142	0.800245	0.633957	34.758	171.014
Staurosporine	12-00066	24.0615	0.0868041	0.161766	65.08	101.271
STO609	12-00066	83.5854	10	5.37008	19.422	230.508
Sunitinib	12-00066	43.3729	0.0353986	0.0348325	54.419	141.666
Sunitinib	12-00066	43.3729	0.0353986	0.0308201	43.368	141.666
Sunitinib	12-00066	43.3729	0.0353986	0.0332522	53.311	141.666
Tandutinib (MLN518)	12-00066	28.552	0.232491	0.19645	56.264	127.708
TG100-115	12-00066	80.6552	3.17948	1.58493	20.335	215.139
TG101348	12-00066	31.5501	0.214836	0.344522	53.969	122.687
Tofacitinib (CP-690550)	12-00066	73.0185	7.40237	1.38151	21.868	205.086
Tozasertib (VX-680)	12-00066	76.5019	1.98016	2.77307	-5.097	192.762
Trametinib (GSK1120212)	12-00066	21.8518	0.013717	0.00199441	78.506	62.3543
Vandetanib (ZD6474)	12-00066	86.7735	1.64479	0.00338279	20.579	204.048
Vargetef	12-00066	29.7086	0.0463602	0.0465587	64.6	107.244
Vatalanib (PTK787)	12-00066	74.1891	1.22684	0.00201992	27.832	189.469
VX-745	12-00066	28.661	0.0782434	0.109567	62.481	107.13
YM-155	12-00066	92.0413	0.217887	0.125297	14.538	211.975
A-674563	12-00069	69.6826	0.557417	1.37188	43.191	156.458
Afatinib (BIBW-2992)	12-00069	94.019	1.64483	0.00334412	21.684	203.107
Alisertib (MLN8237)	12-00069	98.6783	10	4.7131	3.557	269.001
AT7519	12-00069	20.3971	0.322442	0.186943	52.776	137.39
Axitinib (AG-013736)	12-00069	55.5885	1.28884	0.195203	38.99	178.622
AZD1480	12-00069	83.6892	10	4.18744	15.937	238.889
Barasertib (AZD1152-HQPA)	12-00069	93.142	10	3.59661	6.56	266.415
BI-2536	12-00069	46.4843	0.400586	0.434043	48.388	146.005
BMS-345541	12-00069	97.8708	4.83534	10	-2.482	243.759
Bortezomib (Velcade)	12-00069	58.0558	0.65266	0.371112	42.316	166.752
Bosutinib (SKI-606)	12-00069	58.74	1.68124	0.00197313	30.16	192.23
Canertinib (CI-1033)	12-00069	114.186	10	10	-17.034	286.274
Cediranib (AZD2171)	12-00069	72.7466	1.83407	0.725368	28.707	187.44
CI-1040 (PD184352)	12-00069	75.4603	2.43766	1.00765	13.794	199.534
Crenolanib	12-00069	75.1145	5.13053	10	21.038	204.247
Crenolanib	12-00069	75.1145	5.13053	6.01822	27.483	204.247
Crizotinib (PF-2341066)	12-00069	97.7833	3.79917	10	9.34	231.442
CYT387	12-00069	94.4023	7.61899	10	9.09	251.784
Dasatinib	12-00069	43.3362	0.0493484	0.00224982	50.387	148.475
Dasatinib	12-00069	43.3362	0.0493484	0.00505011	49.371	148.475
Dasatinib	12-00069	43.3362	0.0493484	0.000607628	52.923	148.475
Doramapimod (BIRB 796)	12-00069	82.4786	10	0.00882527	16.901	241.446
Dovitinib (CHIR-258)	12-00069	77.7914	1.17212	0.483382	32.184	188.543
Erlotinib	12-00069	98.521	10	0.0850498	-1.122	280.386
Flavopiridol	12-00069	9.70337	0.126767	0.217845	63.322	103.522
Foretinib (XL880)	12-00069	35.5416	0.23826	0.0583508	55.791	132.905
GDC-0879	12-00069	135.338	10	0.00422167	-32.713	286.274
GDC-0941	12-00069	44.9667	0.613152	0.0188401	59.39	150.752
GDC-0941	12-00069	44.9667	0.613152	0.0074228	37.535	150.752
Go6976	12-00069	88.8927	10	0.268836	5.091	254.444
GSK-1838705A	12-00069	92.5308	10	2.08879	11.801	239.911
GSK690693	12-00069	96.5577	10	4.06961	-2.318	271.326
GW-2580	12-00069	83.9588	8.32869	0.35949	22.423	224.675
Ibrutinib (PCI-32765)	12-00069	86.578	10	6.15342	10.501	252.596
Idelalisib	12-00069	76.8869	10	0.0123377	27.919	189.538
Imatinib	12-00069	90.1222	5.98207	1.22427	22.904	224.588
INK-128	12-00069	30.4811	0.133745	0.151645	40.818	135.211
JAK Inhibitor I	12-00069	93.9911	10	10	8.633	256.175
JNJ-28312141	12-00069	39.5685	0.0200216	0.0565588	61.041	114.373
JNJ-7706621	12-00069	101.392	6.59629	8.89232	-1.739	258.323
KI20227	12-00069	45.0836	0.978075	0.121212	43.976	163.749
KW-2449	12-00069	84.5646	5.04152	1.11152	22.453	221.159
Lapatinib	12-00069	107.958	10	0.0722213	-5.885	282.789
Lestaurtinib (CEP-701)	12-00069	50.5987	0.0441911	0.0442695	48.397	147.263
Linifanib (ABT-869)	12-00069	55.3945	1.72073	0.105145	33.881	180.966
LY-333531	12-00069	56.9987	1.28524	0.318265	38.552	178.03
Masitinib (AB-1010)	12-00069	82.9889	2.02365	0.383491	23.471	202.696
Midostaurin	12-00069	94.32	4.13783	0.411874	14.907	223.904
MLN120B	12-00069	91.743	5	0.582268	7.374	262.086
Motesanib (AMG-706)	12-00069	52.6578	1.12891	0.0320643	41.413	171.544
Neratinib (HKI-272)	12-00069	84.3895	10	0.140513	17.222	239.538
NF-kB Activation Inhibitor	12-00069	92.182	10	1.03843	3.569	246.11
Nilotinib	12-00069	87.7415	10	0.369001	7.949	220.144
Nilotinib	12-00069	87.7415	10	0.109872	38.178	220.144
Nilotinib	12-00069	87.7415	10	1.1501	24.558	220.144
NVP-TAE684	12-00069	60.4033	2.14492	0.180369	31.572	192.536
Pazopanib (GW786034)	12-00069	76.4387	9.11071	0.739769	23.896	218.68
PD173955	12-00069	88.7666	10	0.210621	17.281	237.517
Pelitinib (EKB-569)	12-00069	89.3672	2.22825	0.00233695	23.786	206.482
PHA-665752	12-00069	95.3321	10	3.46527	-2.531	276.277
PI-103	12-00069	49.9211	1.32452	0.213685	38.55	179.728
PLX-4720	12-00069	108.288	10	0.0880591	-12.636	268.585
Ponatinib (AP24534)	12-00069	92.387	0.305204	0.189371	19.516	226.924
Ponatinib (AP24534)	12-00069	92.387	0.305204	0.18864	18.54	226.924
Ponatinib (AP24534)	12-00069	92.387	0.305204	0.162121	23.212	226.924
PP242	12-00069	29.5013	0.262194	0.00334593	54.081	131.135
Quizartinib (AC220)	12-00069	59.7354	1.13146	0.42117	36.043	176.369
Quizartinib (AC220)	12-00069	59.7354	1.13146	0.0789228	43.309	176.369
RAF265 (CHIR-265)	12-00069	75.8725	10	4.08144	21.066	226.733
Rapamycin	12-00069	78.7979	10	0.0603168	8.434	227.881
Roscovitine (CYC-202)	12-00069	99.994	10	0.0157784	-4.044	278.57
SB-431542	12-00069	96.1618	10	1.15084	5.109	271.21
Selumetinib (AZD6244)	12-00069	51.5616	1.54826	0.136008	41.975	168.253
SGX-523	12-00069	96.2951	10	0.0154207	1.68	276.203
SNS-032 (BMS-387032)	12-00069	21.233	0.133041	0.045709	65.626	99.9705
Sorafenib	12-00069	81.3459	2.59637	0.933238	26.919	206.03
Sorafenib	12-00069	81.3459	2.59637	0.132193	32.253	206.03
Sorafenib	12-00069	81.3459	2.59637	0.76997	26.399	206.03
Staurosporine	12-00069	39.481	0.603467	0.327369	22.938	163.544
STO609	12-00069	96.2936	10	10	2.556	262.19
Sunitinib	12-00069	70.8017	0.284793	0.114032	23.089	204.348
Sunitinib	12-00069	70.8017	0.284793	0.00781949	36.813	204.348
Sunitinib	12-00069	70.8017	0.284793	0.0560611	29.39	204.348
Tandutinib (MLN518)	12-00069	85.3568	4.86054	2.12261	20.794	226.374
TG100-115	12-00069	91.4803	10	0.00555642	11.387	252.903
TG101348	12-00069	66.6187	0.563126	0.62466	43.455	159.578
Tofacitinib (CP-690550)	12-00069	89.556	10	10	9.883	246.605
Tozasertib (VX-680)	12-00069	96.2936	10	3.37888	9.564	245.519
Trametinib (GSK1120212)	12-00069	35.6292	0.013717	0.00607233	61.179	112.451
Vandetanib (ZD6474)	12-00069	90.3109	6.7601	3.38191	15.198	239.398
Vargetef	12-00069	56.4639	3.50148	0.160935	27.393	185.885
Vatalanib (PTK787)	12-00069	89.556	10	4.74326	13.763	240.771
VX-745	12-00069	92.4287	8.78221	3.32235	14.589	241.39
YM-155	12-00069	56.2438	1	0.06043	37.412	179.398
A-674563	12-00109	62.6808	3.6178	0.0448031	34.683	195.051
Afatinib (BIBW-2992)	12-00109	75.7099	2.52297	0.745103	30.807	198.223
Alisertib (MLN8237)	12-00109	97.6844	10	1.91918	4.575	270.697
AT7519	12-00109	58.4551	10	0.0418571	38.712	179.706
Axitinib (AG-013736)	12-00109	89.7955	10	0.14602	16.816	240.161
AZD1480	12-00109	93.669	10	1.12385	8.129	262.153
Barasertib (AZD1152-HQPA)	12-00109	89.1185	10	0.328774	8.73	252.25
BEZ235	12-00109	75.7099	10	1.0577	27.891	205.099
BI-2536	12-00109	71.1321	2.20649	10	34.062	189.235
BMS-345541	12-00109	82.7527	4.57436	0.681832	24.409	215.3
Bortezomib (Velcade)	12-00109	72.218	10	0.0599885	23.032	224.941
Bosutinib (SKI-606)	12-00109	68.6671	10	0.215284	21.703	226.41
Canertinib (CI-1033)	12-00109	94.8804	10	0.31321	-2.039	254.564
Cediranib (AZD2171)	12-00109	94.0211	10	0.516726	5.211	268.029
CHIR-99021	12-00109	106.427	10	1.12802	-19.983	284.803
CI-1040 (PD184352)	12-00109	76.062	10	0.00635928	21.535	225.458
Crenolanib	12-00109	71.8364	2.04159	3.40991	31.447	178.966
Crenolanib	12-00109	71.8364	2.04159	2.33929	39.295	178.966
Crizotinib (PF-2341066)	12-00109	85.5698	3.65177	2.7553	24.065	212.532
CYT387	12-00109	84.3811	10	0.254025	14.41	242.211
Dasatinib	12-00109	75.6739	1	0.00118814	23.632	222.205
Dasatinib	12-00109	75.6739	1	0.331887	27.095	222.205
Dasatinib	12-00109	75.6739	1	0.000126054	16.58	222.205
Doramapimod (BIRB 796)	12-00109	71.0777	10	0.10157	28.593	205.352
Dovitinib (CHIR-258)	12-00109	75.6389	10	0.143052	30.478	200.718
Erlotinib	12-00109	94.8804	10	10	1.369	265.687
Flavopiridol	12-00109	73.7384	10	0.00796478	23.826	221.384
Foretinib (XL880)	12-00109	63.0329	10	1.48216	35.691	183.624
GDC-0879	12-00109	135.926	10	0.0768804	-30.099	285.876
GDC-0941	12-00109	72.7468	3.93535	1.04823	38.451	204.075
GDC-0941	12-00109	72.7468	3.93535	0.461893	19.702	204.075
Gefitinib	12-00109	87.5819	10	1.26713	13.294	248.101
Go6976	12-00109	80.5801	10	0.223643	15.059	242.073
GSK-1838705A	12-00109	85.9219	10	0.223335	11.564	246.724
GSK-1904529A	12-00109	97.6844	10	1.24547	0.983	274.377
GSK690693	12-00109	89.0912	10	0.01132	8.796	258.502
GW-2580	12-00109	77.9194	10	0.0462865	23.316	223.139
Ibrutinib (PCI-32765)	12-00109	85.9219	10	4.44819	14.892	240.273
Idelalisib	12-00109	87.8019	10	1.61621	11.272	254.045
Imatinib	12-00109	87.5819	10	0.358309	14.691	244.357
INK-128	12-00109	67.223	5	0.116084	33.215	191.209
JAK Inhibitor I	12-00109	81.7204	10	3.3484	12.534	239.62
JNJ-28312141	12-00109	75.0056	10	0.992503	27.965	206.27
JNJ-7706621	12-00109	96.164	10	0.230604	9.931	247.213
KI20227	12-00109	99.3032	10	0.0401908	1.347	276.768
KW-2449	12-00109	79.2313	10	2.9207	23.456	214.334
Lapatinib	12-00109	93.3439	10	10	0.348	260.388
Lestaurtinib (CEP-701)	12-00109	64.0893	1	0.00339732	29.621	199.51
Linifanib (ABT-869)	12-00109	99.1059	10	0.216449	3.364	270.347
LY-333531	12-00109	81.0517	10	2.95969	21.424	226.738
Masitinib (AB-1010)	12-00109	84.5134	10	0.00701476	19.116	234.225
MGCD-265	12-00109	85.1413	10	0.716098	17.062	236.697
Midostaurin	12-00109	76.3991	10	0.0440233	21.37	229.509
MK-2206	12-00109	86.6616	10	8.81469	10.497	249.672
MLN120B	12-00109	93.669	5	0.110002	7.538	264.111
Motesanib (AMG-706)	12-00109	95.6487	10	0.0396418	7.254	265.527
Neratinib (HKI-272)	12-00109	62.3286	6.36233	0.151753	39.138	175.85
NF-kB Activation Inhibitor	12-00109	55.4939	2.80668	0.329115	38.247	175.95
Nilotinib	12-00109	102.947	10	1.0278	0.705	274.913
Nilotinib	12-00109	102.947	10	9.26026	-10.878	274.913
Nilotinib	12-00109	102.947	10	0.229061	11.327	274.913
NVP-TAE684	12-00109	73.5971	10	0.326028	19.528	226.46
Pazopanib (GW786034)	12-00109	87.1978	10	0.97853	13.35	246.298
PD173955	12-00109	85.9219	10	0.00489873	12.174	250.139
Pelitinib (EKB-569)	12-00109	48.7847	1.44568	0.21331	36.149	188.179
PHA-665752	12-00109	85.5698	10	2.86348	14.408	240.969
PI-103	12-00109	67.9912	7.22397	0.0481048	26.129	214.529
PLX-4720	12-00109	95.4297	10	2.62005	8.121	261.431
Ponatinib (AP24534)	12-00109	73.9492	0.49547	0.000463157	18.979	221.989
Ponatinib (AP24534)	12-00109	73.9492	0.49547	0.0877335	25.142	221.989
Ponatinib (AP24534)	12-00109	73.9492	0.49547	0.10264	24.099	221.989
PP242	12-00109	55.9901	5.69301	0.0767106	35.338	184.806
Quizartinib (AC220)	12-00109	49.0945	0.795211	0.0276505	42.092	165.492
Quizartinib (AC220)	12-00109	49.0945	0.795211	0.0461098	46.402	165.492
RAF265 (CHIR-265)	12-00109	66.0706	10	0.0936627	30.939	199.386
Rapamycin	12-00109	75.2897	10	10	22.202	218.067
Roscovitine (CYC-202)	12-00109	87.4218	10	2.21068	12.911	246.393
SB-431542	12-00109	94.4963	10	0.704324	4.371	270.543
Selumetinib (AZD6244)	12-00109	82.7527	10	0.450236	15.537	241.869
SGX-523	12-00109	97.1904	10	0.574599	-0.813	275.059
SNS-032 (BMS-387032)	12-00109	51.4736	1.20944	0.0137188	46.037	157.753
Sorafenib	12-00109	90.655	10	10	0.105	250.453
Sorafenib	12-00109	90.655	10	3.7364	14.966	250.453
Sorafenib	12-00109	90.655	10	0.0666559	13.902	250.453
Staurosporine	12-00109	79.2313	10	0.123191	16.85	234.305
STO609	12-00109	110.228	10	9.62565	-15.81	283.214
Sunitinib	12-00109	84.5089	1	0.0675525	11.859	245.34
Sunitinib	12-00109	84.5089	1	1	14.587	245.34
Sunitinib	12-00109	84.5089	1	0.020457	13.655	245.34
Tandutinib (MLN518)	12-00109	84.7612	10	4.88e-07	16.871	238.326
TG100-115	12-00109	98.9511	10	3.25502	2.421	273.33
TG101348	12-00109	56.3423	2.4123	0.252282	37.208	181.456
Tofacitinib (CP-690550)	12-00109	89.1185	10	0.161742	11.87	252.305
Tozasertib (VX-680)	12-00109	73.7384	10	0.00447209	21.065	225.239
Trametinib (GSK1120212)	12-00109	68.315	10	10	31.732	195.433
Vandetanib (ZD6474)	12-00109	84.5089	10	1.03938	19.928	228.862
Vargetef	12-00109	75.0056	10	0.321539	14.283	236.946
Vatalanib (PTK787)	12-00109	88.7343	10	6.07	13.208	246.897
VX-745	12-00109	70.3176	10	0.0229407	25.597	216.308
YM-155	12-00109	91.0391	1	1	9.827	251.435
A-674563	12-00127	57.4567	1.43648	0.00229065	33.418	184.371
Afatinib (BIBW-2992)	12-00127	68.0234	4.72701	0.00957336	31.37	199.402
Alisertib (MLN8237)	12-00127	70.3519	10	0.406746	27.236	208.621
AT7519	12-00127	76.6089	10	0.142749	33.412	194.685
Axitinib (AG-013736)	12-00127	82.5527	10	0.328727	15.018	242.766
AZD1480	12-00127	66.7026	10	3.85397	29.417	199.338
Barasertib (AZD1152-HQPA)	12-00127	73.2958	10	0.0571312	28.699	204.892
BEZ235	12-00127	88.4965	10	10	6.947	225.912
BI-2536	12-00127	48.8712	0.737851	0.0215766	48.973	152.488
BMS-345541	12-00127	64.0609	2.72874	3.0779	27.716	202.197
Bosutinib (SKI-606)	12-00127	90.4778	10	0.00311114	5.881	265.916
Canertinib (CI-1033)	12-00127	68.0064	2.37485	0.331971	35.643	185.822
Cediranib (AZD2171)	12-00127	105.007	10	10	-7.171	284.809
CHIR-99021	12-00127	111.616	10	10	-18.934	269.29
CI-1040 (PD184352)	12-00127	64.0609	2.06049	3.10439	33.566	180.973
Crenolanib	12-00127	62.2555	10	0.397444	30.363	187.676
Crenolanib	12-00127	62.2555	10	0.304438	34.142	187.676
Crizotinib (PF-2341066)	12-00127	75.9485	2.14561	4.67595	29.307	200.221
CYT387	12-00127	116.351	10	0.167103	-24.377	286.327
Dasatinib	12-00127	98.0867	1	0.382489	-7.57	268.998
Dasatinib	12-00127	98.0867	1	0.364509	24.975	268.998
Dasatinib	12-00127	98.0867	1	1	-2.478	268.998
Doramapimod (BIRB 796)	12-00127	125.822	10	0.383269	-25.457	286.274
Dovitinib (CHIR-258)	12-00127	37.2053	0.013717	5.6132	65.879	97.6564
Erlotinib	12-00127	75.5627	10	10	22.84	217.88
Flavopiridol	12-00127	31.1172	0.551739	0.1247	47.579	156.531
Foretinib (XL880)	12-00127	52.8337	10	0.00609798	50.446	153.141
GDC-0879	12-00127	128.782	10	0.00547247	-25.705	286.274
GDC-0941	12-00127	67.3991	2.92523	0.289036	47.109	187.098
GDC-0941	12-00127	67.3991	2.92523	0.0148898	24.041	187.098
Gefitinib	12-00127	89.9196	10	0.513444	11.085	255.124
Go6976	12-00127	113.645	10	0.360555	-15.337	284.21
GSK-1838705A	12-00127	84.534	10	10	12.945	252.757
GSK-1904529A	12-00127	70.3519	10	10	27.242	217.207
GSK690693	12-00127	99.7236	10	0.102334	-1.433	273.21
GW-2580	12-00127	50.0581	0.435852	0.0395733	50.794	144.803
Ibrutinib (PCI-32765)	12-00127	96.4215	6.34922	10	6.732	253.069
Idelalisib	12-00127	61.5579	10	2.0514	38.099	174.895
Imatinib	12-00127	54.4051	1.39604	0.726427	43.428	161.468
INK-128	12-00127	40.0482	0.0592597	0.0146568	57.007	127.986
JAK Inhibitor I	12-00127	106.204	10	0.598255	-3.594	283.326
JNJ-28312141	12-00127	58.1171	10	5.43889	40.929	175.129
JNJ-7706621	12-00127	56.8227	0.779243	0.184478	43.22	164.824
KI20227	12-00127	93.1194	10	0.0292651	5.561	252.026
KW-2449	12-00127	72.6464	10	6.23074	24.341	200.551
Lapatinib	12-00127	76.3183	10	0.0105321	11.716	238.476
Lestaurtinib (CEP-701)	12-00127	81.2318	1	0.02454	23.791	217.688
Linifanib (ABT-869)	12-00127	83.8746	10	10	17.449	213.606
LY-333531	12-00127	62.717	1.65314	0.00464157	30.935	194.145
Masitinib (AB-1010)	12-00127	84.534	10	7.08182	14.462	247.25
MGCD-265	12-00127	47.3522	0.199471	0.209039	51.982	138.052
Midostaurin	12-00127	66.9696	10	1.16839	34.921	187.877
MK-2206	12-00127	80.4988	10	4.68045	19.667	227.032
MLN120B	12-00127	103.026	5	0.00658223	1.117	268.129
Motesanib (AMG-706)	12-00127	101.254	10	0.069158	-5.18	272.193
Neratinib (HKI-272)	12-00127	48.8712	0.650126	0.0158582	48.988	155.442
NF-kB Activation Inhibitor	12-00127	18.2644	0.032594	0.224846	73.24	75.0191
Nilotinib	12-00127	100.498	10	10	6.804	284.97
Nilotinib	12-00127	100.498	10	1.03635	-28.44	284.97
Nilotinib	12-00127	100.498	10	0.293865	7.776	284.97
NVP-TAE684	12-00127	75.9485	10	0.195092	27.649	208.43
Pazopanib (GW786034)	12-00127	74.0514	10	10	26.78	203.242
PD173955	12-00127	117.555	10	1.05162	-12.862	271.701
PHA-665752	12-00127	81.8923	10	4.28253	20.942	222.711
PI-103	12-00127	44.582	0.369202	0.298897	49.533	143.088
PLX-4720	12-00127	94.4403	10	0.472723	4.5	266.915
Ponatinib (AP24534)	12-00127	57.4567	0.0948516	0.41385	54.444	169.097
Ponatinib (AP24534)	12-00127	57.4567	0.0948516	0.258555	35.364	169.097
Ponatinib (AP24534)	12-00127	57.4567	0.0948516	1	27.359	169.097
PP242	12-00127	60.0984	10	0.00737246	39.841	177.273
Quizartinib (AC220)	12-00127	38.5476	0.0467817	0.00542232	67.335	103.831
Quizartinib (AC220)	12-00127	38.5476	0.0467817	0.0282397	61.966	103.831
RAF265 (CHIR-265)	12-00127	37.7813	0.15633	0.0405075	58.77	126.316
Rapamycin	12-00127	64.9839	10	10	32.067	190.971
Roscovitine (CYC-202)	12-00127	66.9696	2.89073	10	33.425	185.934
SB-431542	12-00127	84.6302	10	0.04115	10.081	253.025
Selumetinib (AZD6244)	12-00127	74.6276	10	1.20213	17.569	209.721
SGX-523	12-00127	111.611	10	0.266012	-11.714	279.726
SNS-032 (BMS-387032)	12-00127	24.1801	0.0751599	0.0416894	65.417	104.182
Sorafenib	12-00127	74.8071	4.30383	0.185033	4.118	211.001
Sorafenib	12-00127	74.8071	4.30383	0.603626	44.082	211.001
Sorafenib	12-00127	74.8071	4.30383	0.753304	32.917	211.001
Staurosporine	12-00127	200.768	10	10	-61.986	236.494
STO609	12-00127	119.733	10	10	-19.173	286.274
Sunitinib	12-00127	66.2931	1	0.29127	28.005	198.226
Sunitinib	12-00127	66.2931	1	2.16e-05	43.044	198.226
Sunitinib	12-00127	66.2931	1	0.00485295	22.545	198.226
Tandutinib (MLN518)	12-00127	48.7051	0.230872	0.147201	52.68	136.979
TG100-115	12-00127	95.7611	10	0.00435551	1.997	266.337
TG101348	12-00127	54.815	1.43453	0.0923146	43.271	166.231
Tofacitinib (CP-690550)	12-00127	89.9196	10	0.562853	14.616	239.016
Tozasertib (VX-680)	12-00127	112.292	10	0.0346815	-13.518	286.274
Trametinib (GSK1120212)	12-00127	70.0047	10	1.29e-05	19.821	215.379
Vandetanib (ZD6474)	12-00127	74.8071	10	0.677441	27.148	208.387
Vargetef	12-00127	62.74	2.68679	0.0167194	34.857	191.801
Vatalanib (PTK787)	12-00127	76.3183	4.68648	0.742011	31.797	194.83
VX-745	12-00127	87.2634	10	0.173186	17.068	235.045
YM-155	12-00127	55.1608	0.136231	0.00802625	34.042	182.8
A-674563	12-00150	47.1774	0.183573	8.72228	54.244	123.381
Afatinib (BIBW-2992)	12-00150	39.8458	0.0951055	3.40859	55.349	122.541
Alisertib (MLN8237)	12-00150	82.31	10	10	19.281	235.811
AT7519	12-00150	50.0463	0.516448	0.345204	48.436	146.832
Axitinib (AG-013736)	12-00150	56.4217	10	0.0105278	45.561	164.134
Barasertib (AZD1152-HQPA)	12-00150	69.9164	10	1.83976	31.771	196.766
BEZ235	12-00150	73.9538	10	0.000144394	-3.743	224.426
BI-2536	12-00150	42.396	0.0556295	10	59.121	112.22
BMS-345541	12-00150	53.234	0.790187	0.358886	43.362	159.818
Bortezomib (Velcade)	12-00150	32.8518	0.100763	0.00405718	63.684	114.109
Bosutinib (SKI-606)	12-00150	50.3651	0.699443	0.0115904	50.819	150.122
Canertinib (CI-1033)	12-00150	72.048	1.80847	0.970272	21.52	184
Cediranib (AZD2171)	12-00150	71.7225	10	0.0712643	26.931	208.113
CHIR-99021	12-00150	93.5013	10	2.31918	-7.679	260.116
CI-1040 (PD184352)	12-00150	49.7276	3.26087	0.36934	43.666	161.14
Crenolanib	12-00150	69.1679	10	0.23621	27.167	186.703
Crenolanib	12-00150	69.1679	10	0.010492	31.007	186.703
Crizotinib (PF-2341066)	12-00150	75.2289	4.76759	0.949816	-8.746	214.621
CYT387	12-00150	68.2307	10	1.37391	24.755	202.748
Dasatinib	12-00150	58.4057	1	0.0196788	34.505	183.752
Dasatinib	12-00150	58.4057	1	0.0356355	35.756	183.752
Dasatinib	12-00150	58.4057	1	1	35.536	183.752
Doramapimod (BIRB 796)	12-00150	61.0105	10	0.0131516	36.81	192.495
Dovitinib (CHIR-258)	12-00150	68.5917	0.996952	0.523648	41.139	168.366
Erlotinib	12-00150	68.2111	10	0.125937	27.59	207.379
Flavopiridol	12-00150	43.3211	1.34033	0.170499	36.091	187.118
Foretinib (XL880)	12-00150	55.1466	10	0.00121171	46.766	152.395
GDC-0879	12-00150	85.1107	10	1.41246	17.133	227.774
GDC-0941	12-00150	53.262	1.11796	0.0417771	42.151	166.926
GDC-0941	12-00150	53.262	1.11796	0.0059923	44.34	166.926
Gefitinib	12-00150	73.7532	10	0.333887	20.875	219.033
Go6976	12-00150	77.2559	10	0.357594	21.852	223.811
GSK-1838705A	12-00150	61.2032	0.013717	0.0711004	42.732	161.41
GSK-1904529A	12-00150	100.722	10	3.45221	-1.83	272.987
GSK690693	12-00150	81.2855	10	0.654587	19.8	214.66
GW-2580	12-00150	72.9238	6.22455	0.0105786	30.338	201.902
Ibrutinib (PCI-32765)	12-00150	58.0155	2.48143	0.0119174	39.956	182.734
Idelalisib	12-00150	82.6711	10	0.712844	14.905	238.196
Imatinib	12-00150	76.3112	10	0.00226819	21.868	221.824
INK-128	12-00150	42.2056	0.006859	0.0342388	57.49	123.24
JAK Inhibitor I	12-00150	83.3931	10	0.0557343	16.194	239.914
JNJ-28312141	12-00150	39.8458	0.013717	10	57.953	124.367
JNJ-7706621	12-00150	76.5339	2.34375	1.30803	23.806	215.548
KW-2449	12-00150	132.926	4.03194	0.521128	-14.948	233.476
Lapatinib	12-00150	67.7848	10	0.00803468	32.303	194.941
Lestaurtinib (CEP-701)	12-00150	46.2211	0.063501	0.0115806	48.271	149.12
Linifanib (ABT-869)	12-00150	81.0007	10	0.25529	17.112	237.331
LY-333531	12-00150	74.6059	5.37975	10	25.87	206.74
Masitinib (AB-1010)	12-00150	50.0463	10	2.16901	45.901	154.873
MGCD-265	12-00150	84.8371	10	0.000134221	17.002	237.016
Midostaurin	12-00150	78.3389	10	7.48593	19.238	228.848
MK-2206	12-00150	83.0321	10	10	6.792	249.366
MLN120B	12-00150	57.6967	1.95104	0.0520025	40.814	170.475
Motesanib (AMG-706)	12-00150	73.3269	10	0.0722394	21.905	225.892
Neratinib (HKI-272)	12-00150	38.8895	0.013717	10	60.746	112.373
NF-kB Activation Inhibitor	12-00150	57.4004	1.35839	0.147604	46.322	156.916
Nilotinib	12-00150	95.9218	10	0.458458	-3.083	259.717
Nilotinib	12-00150	95.9218	10	0.630761	-4.839	259.717
Nilotinib	12-00150	95.9218	10	1.43657	31.364	259.717
NVP-TAE684	12-00150	122.406	5.86988	0.423996	-16.359	241.503
Pazopanib (GW786034)	12-00150	68.2111	10	0.0497795	30.772	202.475
PD173955	12-00150	58.9718	4.08633	0.3189	15.976	175.871
Pelitinib (EKB-569)	12-00150	56.2742	0.133323	0.663917	58.131	116.913
PHA-665752	12-00150	95.9487	10	0.70826	-29.346	258.036
PI-103	12-00150	56.2742	0.623428	2.56238	46.223	149.806
Ponatinib (AP24534)	12-00150	63.0953	0.674073	0.111507	29.079	177.777
Ponatinib (AP24534)	12-00150	63.0953	0.674073	0.889402	38.938	177.777
Ponatinib (AP24534)	12-00150	63.0953	0.674073	0.24088	40.665	177.777
PP242	12-00150	59.9281	10	10	21.683	192.777
Quizartinib (AC220)	12-00150	63.5216	4.33396	0.00267989	19.252	200.238
Quizartinib (AC220)	12-00150	63.5216	4.33396	0.410567	44.521	200.238
RAF265 (CHIR-265)	12-00150	40.9267	0.472974	0.337769	46.274	150.354
Rapamycin	12-00150	71.1953	10	10	24.968	214.798
Roscovitine (CYC-202)	12-00150	103.249	10	10	-1.485	267.952
SB-431542	12-00150	83.9849	10	5.41035	15.47	243.624
Selumetinib (AZD6244)	12-00150	84.1544	9.90583	0.19131	25.663	212.211
SGX-523	12-00150	137.707	10	0.0121109	-27.802	275.05
SNS-032 (BMS-387032)	12-00150	16.2001	0.137719	0.132016	63.084	104.454
Sorafenib	12-00150	61.3715	10	0.224915	30.051	189.904
Sorafenib	12-00150	61.3715	10	0.0409117	31.497	189.904
Sorafenib	12-00150	61.3715	10	0.119224	41.801	189.904
Staurosporine	12-00150	69.8099	9.14254	0.0941085	-8.362	222.27
STO609	12-00150	77.2559	10	2.90631	18.178	232.741
Sunitinib	12-00150	66.9321	1	1	25.427	189.823
Sunitinib	12-00150	66.9321	1	0.0778284	35.566	189.823
Sunitinib	12-00150	66.9321	1	0.0129358	43.257	189.823
Tandutinib (MLN518)	12-00150	67.5087	10	0.245083	24.418	212.963
TG100-115	12-00150	55.7841	10	2.90115	43.627	162.308
TG101348	12-00150	49.09	10	0.0689164	40.779	160.57
Tofacitinib (CP-690550)	12-00150	81.427	10	0.0719588	16.752	235.741
Tozasertib (VX-680)	12-00150	77.6169	10	0.0150264	20.749	232.387
Trametinib (GSK1120212)	12-00150	72.6788	10	0.10343	10.02	217.284
Vandetanib (ZD6474)	12-00150	63.0953	3.39414	1.9639	39.297	171.029
Vargetef	12-00150	64.0721	0.889183	0.00194697	42.18	166.899
Vatalanib (PTK787)	12-00150	63.0953	2.56939	0.342688	31.142	196.513
VX-745	12-00150	79.783	10	0.0354608	19.319	234.261
YM-155	12-00150	93.3639	0.635149	0.315453	12.17	228.903
A-674563	12-00161	46.8182	0.596005	0.0174339	46.772	156.197
Afatinib (BIBW-2992)	12-00161	68.0553	0.942364	3.72582	34.402	180.234
Alisertib (MLN8237)	12-00161	83.4193	10	0.35777	18.882	233.632
AT7519	12-00161	55.5061	2.60054	0.13079	33.252	199.103
Axitinib (AG-013736)	12-00161	76.2606	10	0.244839	22.068	224.435
AZD1480	12-00161	88.8098	10	2.93792	7.578	243.747
Barasertib (AZD1152-HQPA)	12-00161	56.4401	2.7768	0.00608651	42.001	173.867
BEZ235	12-00161	83.5005	9.85997	0.238942	25.815	214.516
BI-2536	12-00161	48.2662	0.380708	0.556675	48.881	144.183
BMS-345541	12-00161	87.3618	5.57649	1.38212	10.796	239.429
Bortezomib (Velcade)	12-00161	55.2896	2.6	0.0336929	42.37	170.413
Bosutinib (SKI-606)	12-00161	97.4977	10	10	8.149	254.764
Canertinib (CI-1033)	12-00161	84.2049	10	3.54426	13.83	235.016
Cediranib (AZD2171)	12-00161	100.394	10	8.58929	1.527	264.437
CHIR-99021	12-00161	90.6943	10	3.63593	-14.664	256.282
CI-1040 (PD184352)	12-00161	75.7779	10	0.00368826	16.423	234.524
Crenolanib	12-00161	74.8741	4.9508	2.7237	30.867	191.183
Crenolanib	12-00161	74.8741	4.9508	3.05505	27.784	191.183
Crizotinib (PF-2341066)	12-00161	85.9138	1.05372	1.3818	33.61	186.279
CYT387	12-00161	80.9943	10	0.0326436	21.989	226.177
Dasatinib	12-00161	90.6943	1	0.51269	17.139	257.398
Dasatinib	12-00161	90.6943	1	0.000542895	0.35	257.398
Dasatinib	12-00161	90.6943	1	0.00354123	9.83	257.398
Doramapimod (BIRB 796)	12-00161	80.9943	10	0.0103993	21.223	228.27
Dovitinib (CHIR-258)	12-00161	35.8897	0.0353234	0.0031456	65.479	101.238
Erlotinib	12-00161	69.6397	10	0.110846	29.562	202.587
Flavopiridol	12-00161	111.549	10	0.212898	-12.024	237.001
Foretinib (XL880)	12-00161	50.1968	0.646018	0.0727601	48.611	149.292
GDC-0879	12-00161	134.18	10	0.00657141	-32.767	286.274
GDC-0941	12-00161	57.1522	3.14377	0.00479457	51.062	186.961
GDC-0941	12-00161	57.1522	3.14377	0.379123	21.804	186.961
Gefitinib	12-00161	92.853	10	2.59575	6.261	251.375
Go6976	12-00161	85.3593	10	0.0700214	14.628	243.271
GSK-1838705A	12-00161	84.4658	10	0.00497794	16.014	240.709
GSK-1904529A	12-00161	98.9392	10	0.0813215	4.866	269.769
GSK690693	12-00161	107.634	10	10	-7.13	285.743
GW-2580	12-00161	82.4493	10	0.316148	20.151	228.138
Ibrutinib (PCI-32765)	12-00161	94.6017	9.02857	5.13189	13.776	244.598
Idelalisib	12-00161	90.6943	10	0.622322	5.707	254.337
Imatinib	12-00161	66.9088	10	1.24411	28.428	197.923
INK-128	12-00161	60.5365	0.789874	0.194092	41.707	167.066
JAK Inhibitor I	12-00161	80.9943	10	0.0131495	17.109	243.069
JNJ-28312141	12-00161	73.8473	10	3.36109	22.801	224.515
JNJ-7706621	12-00161	94.0892	5.83086	4.62197	11.522	237.16
KI20227	12-00161	94.6017	10	0.00194984	7.607	258.192
KW-2449	12-00161	83.0178	10	0.341618	15.397	242.081
Lapatinib	12-00161	85.1152	10	0.0699753	12.756	243.729
Lestaurtinib (CEP-701)	12-00161	88.8098	1	0.0659552	15.246	242.8
Linifanib (ABT-869)	12-00161	62.8123	10	0.0100893	37.265	183.577
LY-333531	12-00161	87.8462	10	0.00363521	18.184	231.043
Masitinib (AB-1010)	12-00161	90.7404	10	0.0036705	14.564	237.975
MGCD-265	12-00161	65.9595	10	0.0338924	28.872	200.439
Midostaurin	12-00161	78.5694	0.013717	0.99495	19.391	221.396
MK-2206	12-00161	73.7194	10	0.336941	22.475	222.122
MLN120B	12-00161	93.1537	5	0.329157	6.926	261.46
Motesanib (AMG-706)	12-00161	65.5433	10	0.035325	35.383	183.538
Neratinib (HKI-272)	12-00161	46.3355	0.547869	0.00349065	50.311	150.893
NF-kB Activation Inhibitor	12-00161	34.4347	0.013717	0.0450677	62.584	107.105
Nilotinib	12-00161	98.7701	10	3.17889	-4.163	273.588
Nilotinib	12-00161	98.7701	10	0.0162544	-2.571	273.588
Nilotinib	12-00161	98.7701	10	1.84431	7.046	273.588
NVP-TAE684	12-00161	85.9138	10	3.13552	16.471	242.684
Pazopanib (GW786034)	12-00161	70.5501	10	1.30933	39.673	172.862
PD173955	12-00161	99.4283	4.58989	1.02325	10.307	239.823
Pelitinib (EKB-569)	12-00161	57.8055	4.91599	0.241583	28.926	179.592
PHA-665752	12-00161	84.4658	10	1.33921	12.145	241.663
PI-103	12-00161	63.2675	2.43543	0.00467362	37.25	183.14
PLX-4720	12-00161	101.359	10	10	0.136	272.381
Ponatinib (AP24534)	12-00161	65.1593	1	1	42.165	185.283
Ponatinib (AP24534)	12-00161	65.1593	1	0.000449882	30.245	185.283
Ponatinib (AP24534)	12-00161	65.1593	1	0.0376442	36.228	185.283
PP242	12-00161	45.8529	0.78803	0.0497938	48.282	157.928
Quizartinib (AC220)	12-00161	52.8646	0.540693	1.10314	47.319	149.333
Quizartinib (AC220)	12-00161	52.8646	0.540693	0.160319	48.605	149.333
RAF265 (CHIR-265)	12-00161	32.7716	0.148772	0.00351684	61.155	118.385
Rapamycin	12-00161	98.3149	10	0.0338766	1.966	273.114
Roscovitine (CYC-202)	12-00161	92.1493	10	3.74926	12.656	246.136
SB-431542	12-00161	92.3978	10	10	5.293	264.439
Selumetinib (AZD6244)	12-00161	106.186	10	0.0508409	-8.703	278.223
SGX-523	12-00161	99.4283	10	0.00104721	-1.662	282.547
SNS-032 (BMS-387032)	12-00161	21.8478	0.0536564	0.0480814	70.901	95.6555
Sorafenib	12-00161	71.434	2.60186	0.620163	36.537	194.432
Sorafenib	12-00161	71.434	2.60186	1.59685	28.806	194.432
Sorafenib	12-00161	71.434	2.60186	1.499	29.673	194.432
Staurosporine	12-00161	100.876	8.97248	0.0616794	3.101	231.028
STO609	12-00161	106.214	10	0.00364823	-7.052	277.114
Sunitinib	12-00161	76.7432	1	0.0485649	37.334	225.609
Sunitinib	12-00161	76.7432	1	0.00176513	19.445	225.609
Sunitinib	12-00161	76.7432	1	0.033054	9.56	225.609
Tandutinib (MLN518)	12-00161	86.8143	10	3.26648	3.332	246.82
TG100-115	12-00161	87.8444	10	0.920087	1.689	263.663
TG101348	12-00161	37.165	0.105437	0.00913187	59.847	115.434
Tofacitinib (CP-690550)	12-00161	93.7633	10	10	1.495	270.892
Tozasertib (VX-680)	12-00161	79.5394	10	0.0357114	24.825	215.369
Trametinib (GSK1120212)	12-00161	65.1593	10	7.31802	35.803	188.713
Vandetanib (ZD6474)	12-00161	86.4807	10	0.355133	9.824	245.78
Vargetef	12-00161	67.5727	1.91689	0.315044	31.676	200.171
Vatalanib (PTK787)	12-00161	58.7159	1.05389	1.44088	43.201	159.412
VX-745	12-00161	84.8743	2.29634	1.60782	24.532	213.282
YM-155	12-00161	77.8327	0.165604	0.000177758	28.532	191.316
17-AAG (Tanespimycin)	12-00211	76.6377	10	0.597473	19.55	225.918
A-674563	12-00211	76.0727	10	0.0172896	27.145	216.942
ABT-737	12-00211	78.6545	10	2.34997	21.056	225.932
Afatinib (BIBW-2992)	12-00211	96.4233	10	3.38827	6.605	253.207
Alisertib (MLN8237)	12-00211	80.9043	10	2.1556	18.012	235.15
AT7519	12-00211	94.0007	10	0.139259	11.338	251.736
Axitinib (AG-013736)	12-00211	98.3615	10	9.33224	0.35	274.163
AZD1480	12-00211	96.4233	10	8.48704	1.941	274.373
Barasertib (AZD1152-HQPA)	12-00211	73.9487	10	0.000946048	15.415	213.556
BEZ235	12-00211	89.1553	10	9.86044	9.907	243.964
BI-2536	12-00211	88.1862	10	10	9.769	243.432
BMS-345541	12-00211	110.475	10	4.9025	-8.508	282.852
Bortezomib (Velcade)	12-00211	94.3883	7.73109	0.663819	15.048	234.093
Bosutinib (SKI-606)	12-00211	96.4233	10	10	-0.161	279.242
Cabozantinib	12-00211	92.0997	10	3.10762	10.384	238.542
Canertinib (CI-1033)	12-00211	101.511	10	0.930275	-19.512	269.816
Cediranib (AZD2171)	12-00211	119.681	10	10	-20.305	285.52
CHIR-99021	12-00211	117.042	10	0.700327	-21.893	279.855
CI-1040 (PD184352)	12-00211	99.3306	10	0.201272	0.962	279.018
Crenolanib	12-00211	98.846	10	0.065159	16.102	242.255
Crenolanib	12-00211	98.846	10	10	-7.185	242.255
Crenolanib	12-00211	98.846	10	10	0.324	242.255
Crizotinib (PF-2341066)	12-00211	84.4444	10	0.752827	-2.929	251.52
Crizotinib (PF-2341066)	12-00211	84.4444	10	10	25.619	251.52
CYT387	12-00211	112.727	10	10	-24.315	286.327
Dasatinib	12-00211	94.9697	1	0.00464481	-13.527	279.223
Dasatinib	12-00211	94.9697	1	0.00766101	1.399	279.223
Dasatinib	12-00211	94.9697	1	0.641552	-5.064	279.223
Doramapimod (BIRB 796)	12-00211	131.065	10	2.99396	-27.331	285.951
Dovitinib (CHIR-258)	12-00211	64.1841	10	0.00602295	36.33	177.787
Erlotinib	12-00211	84.9495	6.25607	10	21.078	226.634
Erlotinib	12-00211	84.9495	6.25607	0.541791	22.196	226.634
Flavopiridol	12-00211	94.9277	10	3.60967	0.681	260.02
Foretinib (XL880)	12-00211	97.3924	10	10	2.266	264.996
GDC-0879	12-00211	111.929	10	0.190986	-12.275	286.274
GDC-0941	12-00211	93.0316	10	3.0409	25.734	239.328
GDC-0941	12-00211	93.0316	10	0.871322	4.961	239.328
Gefitinib	12-00211	104.2	10	0.0175764	-5.907	279.133
Gefitinib	12-00211	104.2	10	1.90052	-6.044	279.133
Go6976	12-00211	118.12	10	3.25731	-15.744	286.274
GSK-1838705A	12-00211	127.918	10	5.59008	-22.006	285.987
GSK-1904529A	12-00211	95.3273	10	0.00257209	9.134	269.461
GSK-1904529A	12-00211	95.3273	10	0.127124	-4.361	269.461
GSK690693	12-00211	112.898	10	1.33898	-14.325	286.274
GW-2580	12-00211	82.6881	10	0.53243	32.73	243.911
GW-2580	12-00211	82.6881	10	0.0112687	-10.822	243.911
Idelalisib	12-00211	101.4	10	0.00161136	-7.799	284.023
Imatinib	12-00211	84.0326	10	0.283418	19.603	229.608
INK-128	12-00211	63.8648	3.7098	0.0371175	20.057	210.69
JAK Inhibitor I	12-00211	101.4	10	1.11233	-9.848	275.956
JNJ-28312141	12-00211	95.4543	10	3.84421	1.248	273.884
JNJ-38877605	12-00211	74.621	10	0.0874607	19.81	218.572
JNJ-7706621	12-00211	87.3766	3.93046	0.926133	15.146	218.036
KI20227	12-00211	116.289	10	5.43889	-16.58	286.274
KU-55933	12-00211	114.284	10	7.63365	-23.28	280.163
KW-2449	12-00211	109.506	10	0.61736	-12.561	286.274
Lapatinib	12-00211	89.0746	10	0.109018	8.694	265.947
Lapatinib	12-00211	89.0746	10	10	-0.947	265.947
Lestaurtinib (CEP-701)	12-00211	111.444	1	0.558869	-15.075	285.698
Linifanib (ABT-869)	12-00211	86.0494	10	3.02967	12.992	243.153
LY-333531	12-00211	82.0158	2.78104	10	17.966	210.663
Masitinib (AB-1010)	12-00211	112.898	10	0.178907	-10.81	278.698
MGCD-265	12-00211	84.6798	10	0.32285	20.342	229.73
Midostaurin	12-00211	81.983	0.013717	10	14.067	227.688
MK-2206	12-00211	96.0064	10	0.0772611	-6.79	259.995
MLN120B	12-00211	106.114	5	5	-8.974	286.27
MLN8054	12-00211	110.251	10	10	-19.827	276.106
Motesanib (AMG-706)	12-00211	109.579	10	0.0455932	-10.534	283.047
Neratinib (HKI-272)	12-00211	91.5779	10	10	9.001	256.005
NF-kB Activation Inhibitor	12-00211	53.3968	10	0.0095414	47.103	152.645
Nilotinib	12-00211	113.867	10	1.35486	-8.258	281.442
Nilotinib	12-00211	113.867	10	0.111661	-12.227	281.442
Nilotinib	12-00211	113.867	10	0.3328	-25.301	281.442
NVP-ADW742	12-00211	68.2345	1.9704	1.55566	22.864	190.747
NVP-ADW742	12-00211	68.2345	1.9704	0.00594664	38.978	190.747
NVP-TAE684	12-00211	123.558	10	0.654522	-19.613	286.274
Pazopanib (GW786034)	12-00211	82.0158	10	1.38286	27.607	236.205
Pazopanib (GW786034)	12-00211	82.0158	10	2.48076	3.615	236.205
PD173955	12-00211	127.434	10	0.0030147	-24.087	286.274
Pelitinib (EKB-569)	12-00211	54.4531	0.800492	0.366528	44.6	158.82
PHA-665752	12-00211	94.4852	10	10	4.776	267.767
PHT-427	12-00211	85.3771	10	0.12217	2.689	247.476
PI-103	12-00211	71.9319	7.90002	0.108623	29.684	205.694
PLX-4720	12-00211	86.3855	10	3.53757	-2.886	248.955
PLX-4720	12-00211	86.3855	10	0.385543	28.574	248.955
Ponatinib (AP24534)	12-00211	86.7216	1	1	39.139	245.096
Ponatinib (AP24534)	12-00211	86.7216	1	0.00631295	-4.039	245.096
Ponatinib (AP24534)	12-00211	86.7216	1	0.261563	-5.843	245.096
PP242	12-00211	106.114	10	0.0431264	-1.934	271.522
PRT062607	12-00211	125.496	10	0.0321581	-19.06	282.191
RAF265 (CHIR-265)	12-00211	43.697	0.527318	0.0208871	46.407	148.79
Rapamycin	12-00211	82.8007	10	0.0795821	6.154	239.654
Rapamycin	12-00211	82.8007	10	0.0746969	19.434	239.654
Regorafenib (BAY 73-4506)	12-00211	84.7049	2.44754	2.38187	15.369	207.057
Roscovitine (CYC-202)	12-00211	81.4436	10	0.00188201	13.015	234.831
Ruxolitinib (INCB018424)	12-00211	105.387	10	0.000976821	7.248	263.595
Ruxolitinib (INCB018424)	12-00211	105.387	10	2.52539	-11.865	263.595
S31-201	12-00211	72.2745	10	0.573908	26.164	211.315
Saracatinib (AZD0530)	12-00211	100.839	10	1.28656	-1.876	283.279
SB-431542	12-00211	89.4107	10	9.39916	8.444	252.121
Selumetinib (AZD6244)	12-00211	120.65	10	3.73627	-20.844	286.274
SGX-523	12-00211	101.269	10	0.135606	-3.691	282.365
SNS-032 (BMS-387032)	12-00211	44.3692	0.0381906	0.0709043	57.041	125.081
Sorafenib	12-00211	89.1553	10	10	-4.862	257.399
Sorafenib	12-00211	89.1553	10	0.0124284	37.842	257.399
Sorafenib	12-00211	89.1553	10	3.41244	0.182	257.399
Staurosporine	12-00211	156.022	10	0.400364	-38.148	270.902
STO609	12-00211	108.951	10	0.66086	-7.179	281.286
SU11274	12-00211	54.4531	0.562734	0.00887146	43.856	156.058
Sunitinib	12-00211	100.839	1	0.873958	7.959	277.382
Sunitinib	12-00211	100.839	1	1	-10.141	277.382
Sunitinib	12-00211	100.839	1	0.0210657	-22.404	277.382
Tandutinib (MLN518)	12-00211	83.6011	10	0.0082335	19.334	224.07
TG100-115	12-00211	105.145	10	0.0806258	-3.473	281.895
TG101348	12-00211	94.0007	10	0.0304	15.926	241.147
Tivozanib (AV-951)	12-00211	87.3766	10	0.864152	10.448	232.191
Tofacitinib (CP-690550)	12-00211	110.923	10	0.0427691	-6.974	282.037
Tozasertib (VX-680)	12-00211	112.727	10	10	-15.898	283.028
Trametinib (GSK1120212)	12-00211	90.1243	10	10	10.765	258.078
Vandetanib (ZD6474)	12-00211	113.612	10	7.13595	-18.947	281.449
Vargetef	12-00211	98.846	10	0.372421	1.61	266.318
Vatalanib (PTK787)	12-00211	64.537	10	0.0478543	27.114	200.239
Vismodegib (GDC-0449)	12-00211	95.4671	10	0.268685	-12.152	272.848
VX-745	12-00211	78.7468	10	1.35861	14.678	229.496
XAV-939	12-00211	76.5894	10	0.223301	16.189	223.687
YM-155	12-00211	91.4275	1	0.000250098	12.682	242.985
17-AAG (Tanespimycin)	12-00219	32.7809	0.276661	0.291671	51.597	135.264
A-674563	12-00219	90.6463	2.00558	1.23694	23.967	208.337
ABT-737	12-00219	65.5617	1.33337	0.00268121	36.175	179.535
Afatinib (BIBW-2992)	12-00219	41.8368	0.408799	0.130293	49.751	146.994
Alisertib (MLN8237)	12-00219	92.5695	10	1.9287	11.482	245.282
AT7519	12-00219	26.6234	0.416747	0.281583	44.916	147.28
Axitinib (AG-013736)	12-00219	43.7384	0.232589	0.226114	55.607	128.826
Barasertib (AZD1152-HQPA)	12-00219	91.4884	10	0.001638	19.479	229.183
BEZ235	12-00219	28.842	0.013717	0.0870694	66.938	94.9512
BI-2536	12-00219	43.4215	0.0797074	1.13389	59.949	111.447
BMS-345541	12-00219	101.739	4.46105	10	7.538	242.608
Bortezomib (Velcade)	12-00219	55.3868	2.87742	0.176605	19.763	210.559
Bosutinib (SKI-606)	12-00219	39.3012	0.487214	0.00208157	45.422	151.531
Cabozantinib	12-00219	63.4757	1.70219	0.490358	33.239	194.97
Canertinib (CI-1033)	12-00219	117.415	3.36505	1.17664	4.865	234.575
Cediranib (AZD2171)	12-00219	70.6788	5.21961	0.548815	34.366	187.793
CHIR-99021	12-00219	134.787	10	10	-34.312	285.312
CI-1040 (PD184352)	12-00219	61.4874	1.59593	0.00534726	32.911	191.302
Crenolanib	12-00219	80.7601	10	0.416587	10.141	207.93
Crenolanib	12-00219	80.7601	10	0.724887	31.222	207.93
Crenolanib	12-00219	80.7601	10	0.243149	4.94	207.93
Crizotinib (PF-2341066)	12-00219	75.9147	1.57852	1.81476	22.462	189.208
Crizotinib (PF-2341066)	12-00219	75.9147	1.57852	1.04276	41.177	189.208
CYT387	12-00219	70.4922	4.28761	0.180584	26.474	213.642
Dasatinib	12-00219	45.7038	0.0475833	0.981936	47.774	145.568
Dasatinib	12-00219	45.7038	0.0475833	0.000314939	64.335	145.568
Dasatinib	12-00219	45.7038	0.0475833	0.000315519	45.473	145.568
Doramapimod (BIRB 796)	12-00219	60.4219	10	0.0124407	39.145	180.447
Dovitinib (CHIR-258)	12-00219	48.415	0.0582363	0.332495	57.284	121.598
Elesclomol	12-00219	19.9665	0.013717	10	77.206	68.6128
Erlotinib	12-00219	85.0812	4.42042	1.57202	23.068	227.248
Erlotinib	12-00219	85.0812	4.42042	10	14.229	227.248
Flavopiridol	12-00219	27.1124	0.296297	0.187754	51.292	133.884
Foretinib (XL880)	12-00219	34.864	0.190023	0.00347341	59.438	122.871
GDC-0941	12-00219	39.1427	0.230872	0.192172	60.103	130.412
GDC-0941	12-00219	39.1427	0.230872	0.00300392	52.728	130.412
Gefitinib	12-00219	84.3362	8.25273	10	16.875	227.81
Gefitinib	12-00219	84.3362	8.25273	2.38956	21.823	227.81
Go6976	12-00219	66.2317	9.22445	0.350056	30.223	200.016
GSK-1904529A	12-00219	86.9534	10	1.12357	18.111	253.168
GSK-1904529A	12-00219	86.9534	10	1.95572	-0.983	253.168
GSK690693	12-00219	96.6683	10	10	-1.91	244.53
GW-2580	12-00219	53.0629	0.883662	0.0337294	51.273	162.435
GW-2580	12-00219	53.0629	0.883662	0.159829	39.053	162.435
Idelalisib	12-00219	68.1683	10	0.0461581	32.661	194.549
Imatinib	12-00219	65.8597	3.60593	0.176127	28.333	202.123
INK-128	12-00219	35.7609	0.006859	0.102722	67.543	93.4504
JAK Inhibitor I	12-00219	67.3937	10	0.00332055	35.712	187.371
JNJ-28312141	12-00219	30.1098	0.013717	0.312427	64.85	99.5122
JNJ-38877605	12-00219	93.2764	10	0.17016	10.556	254.164
JNJ-7706621	12-00219	108.45	9.44266	6.38468	-4.231	254.342
KI20227	12-00219	63.706	10	10	40.088	176.025
KU-55933	12-00219	101.025	10	10	1.228	277.909
KW-2449	12-00219	76.7007	4.18021	0.655734	28.375	203.523
Lapatinib	12-00219	83.8205	10	1.12426	16.253	234.568
Lapatinib	12-00219	83.8205	10	2.12958	12.355	234.568
Lestaurtinib (CEP-701)	12-00219	43.4215	0.0500351	0.000269845	50.846	149.229
Linifanib (ABT-869)	12-00219	50.0653	0.620653	10	45.166	153.953
LY-333531	12-00219	95.0645	10	0.920487	6.246	265.721
Masitinib (AB-1010)	12-00219	45.0062	1.01404	0.119779	30.842	177.192
MGCD-265	12-00219	75.5274	10	0.406064	28.591	205.522
Midostaurin	12-00219	66.6191	10	0.0147527	33.316	202.183
MK-2206	12-00219	67.781	10	0.142298	36.311	183.463
MLN8054	12-00219	92.9784	10	0.635223	5.503	260.48
Motesanib (AMG-706)	12-00219	56.9195	10	0.0734114	40.016	172.818
Neratinib (HKI-272)	12-00219	56.4162	0.115592	2.9342	55.861	113.916
NF-kB Activation Inhibitor	12-00219	65.4571	10	3.13e-50	30.486	198.963
Nilotinib	12-00219	61.1966	2.30633	0.33593	34.316	191.369
Nilotinib	12-00219	61.1966	2.30633	0.307792	34.495	191.369
Nilotinib	12-00219	61.1966	2.30633	0.273889	32.918	191.369
NVP-ADW742	12-00219	86.3724	2.47881	2.76197	32.919	209.637
NVP-ADW742	12-00219	86.3724	2.47881	2.72908	15.652	209.637
NVP-TAE684	12-00219	68.7771	1.71095	1.96222	32.606	189.855
Pazopanib (GW786034)	12-00219	60.2793	1.11706	0.619841	39.702	175.804
Pazopanib (GW786034)	12-00219	60.2793	1.11706	0.293142	38.9	175.804
Pelitinib (EKB-569)	12-00219	46.1912	0.25186	0.378064	53.872	131.6
PHA-665752	12-00219	79.8702	4.74487	10	17.864	225.019
PI-103	12-00219	24.7346	0.0696408	0.125602	64.514	104.13
PLX-4720	12-00219	78.2076	10	0.951048	15.067	226.497
PLX-4720	12-00219	78.2076	10	0.202471	27.063	226.497
Ponatinib (AP24534)	12-00219	42.6151	0.0693136	0.000464694	59.722	164.285
Ponatinib (AP24534)	12-00219	42.6151	0.0693136	0.0324237	37.08	164.285
Ponatinib (AP24534)	12-00219	42.6151	0.0693136	0.0182149	33.869	164.285
PP242	12-00219	29.4759	0.013717	0.413728	73.658	76.2135
PRT062607	12-00219	67.5093	0.70894	0.423526	41.053	166.883
Quizartinib (AC220)	12-00219	36.7954	0.255371	0.0654824	53.015	133.306
Quizartinib (AC220)	12-00219	36.7954	0.255371	0.114088	59.597	133.306
Quizartinib (AC220)	12-00219	36.7954	0.255371	0.16106	53.104	133.306
RAF265 (CHIR-265)	12-00219	64.0717	1.47516	0.577157	37.878	177.807
Rapamycin	12-00219	65.1147	10	0.0620185	22.788	202.804
Rapamycin	12-00219	65.1147	10	10	36.519	202.804
Regorafenib (BAY 73-4506)	12-00219	42.0191	0.908939	0.223909	33.214	178.984
Roscovitine (CYC-202)	12-00219	113.485	10	0.460268	-7.37	278.38
Ruxolitinib (INCB018424)	12-00219	75.237	9.15588	0.00291207	28.181	219.333
Ruxolitinib (INCB018424)	12-00219	75.237	9.15588	0.00345726	15.785	219.333
S31-201	12-00219	68.5557	10	0.0121955	30.515	198.857
Saracatinib (AZD0530)	12-00219	54.8334	1.08457	0.345148	35.752	179.277
SB-431542	12-00219	100.131	10	0.0667383	4.34	250.413
Selumetinib (AZD6244)	12-00219	64.0229	2.00917	0.00267133	39.822	178.632
SGX-523	12-00219	110.614	10	10	-3.597	272.266
SNS-032 (BMS-387032)	12-00219	23.5426	0.216893	0.0958022	54.359	124.194
Sorafenib	12-00219	73.0119	6.90684	0.215274	19.558	211.012
Sorafenib	12-00219	73.0119	6.90684	0.353476	26.975	211.012
Sorafenib	12-00219	73.0119	6.90684	0.476554	29.16	211.012
Staurosporine	12-00219	73.2143	4.32261	0.0379205	12.158	216.662
STO609	12-00219	100.703	10	10	-2.829	269.603
SU11274	12-00219	90.8924	4.31923	10	12.515	229.861
Sunitinib	12-00219	71.6296	0.517726	0.000148789	16.388	210.504
Sunitinib	12-00219	71.6296	0.517726	0.0409823	35.147	210.504
Sunitinib	12-00219	71.6296	0.517726	0.0327338	22.418	210.504
Tandutinib (MLN518)	12-00219	53.4502	0.770603	0.074336	48.695	149.314
TG100-115	12-00219	71.3126	1.64266	2.64761	30.638	183.175
TG101348	12-00219	41.2029	0.198331	0.396116	55.601	125.3
Tivozanib (AV-951)	12-00219	43.7672	0.348802	0.00314789	52.632	142.258
Tofacitinib (CP-690550)	12-00219	78.3761	2.12544	0.614985	31.922	195.565
Tozasertib (VX-680)	12-00219	91.0202	10	0.830851	14.431	239.499
Trametinib (GSK1120212)	12-00219	38.3504	0.013717	0.306463	65.71	97.1363
Vandetanib (ZD6474)	12-00219	77.78	1.31543	1.25555	34.879	183.287
Vargetef	12-00219	70.3618	1.07005	0.0868315	36.755	177.387
Vatalanib (PTK787)	12-00219	84.9322	2.23269	0.677234	28.328	202.478
Vismodegib (GDC-0449)	12-00219	124.717	10	10	-21.704	286.274
VX-745	12-00219	51.9009	1.77851	0.0418069	43.211	167.313
XAV-939	12-00219	78.626	10	0.0126906	25.829	220.68
YM-155	12-00219	95.9585	1	1	3.623	257.832
17-AAG (Tanespimycin)	12-00258	58.2847	2.72284	0.116312	42.932	164.561
A-674563	12-00258	73.2636	2.25076	10	24.402	203.228
ABT-737	12-00258	61.5441	1.53809	0.374256	39.353	174.691
Afatinib (BIBW-2992)	12-00258	71.0322	1.04266	1.03691	28.092	177.877
Alisertib (MLN8237)	12-00258	102.122	10	0.0128012	-2.381	276.378
AT7519	12-00258	18.7808	0.321805	0.169959	52.555	137.263
Axitinib (AG-013736)	12-00258	92.9741	10	2.69244	9.474	257.934
AZD1480	12-00258	100.784	10	2.6549	-2.295	282.099
Barasertib (AZD1152-HQPA)	12-00258	84.5512	10	1.77926	8.883	248.188
BEZ235	12-00258	56.3423	3.24969	0.978536	28.05	175.301
BI-2536	12-00258	64.524	0.316754	0.655397	50.444	137.648
BMS-345541	12-00258	84.4204	3.27526	5.84895	19.171	218.148
Bortezomib (Velcade)	12-00258	93.0218	2.04481	0.470963	17.236	211.612
Bosutinib (SKI-606)	12-00258	102.829	10	0.332191	-12.843	278.042
Cabozantinib	12-00258	71.3221	3.7648	7.11911	25.115	211.666
Canertinib (CI-1033)	12-00258	103.34	5.03356	6.56897	4.163	253.074
Cediranib (AZD2171)	12-00258	105.99	6.50653	8.7167	-7.074	260.317
CHIR-99021	12-00258	131.242	10	1.66751	-35.732	286.274
CI-1040 (PD184352)	12-00258	68.4289	10	0.0338736	27.379	211.159
Crenolanib	12-00258	117.333	10	4.81134	-18.326	260.188
Crenolanib	12-00258	117.333	10	10	-16.147	260.188
Crenolanib	12-00258	117.333	10	10	-43.848	260.188
Crizotinib (PF-2341066)	12-00258	91.2018	10	0.019575	8.723	268.11
Crizotinib (PF-2341066)	12-00258	91.2018	10	0.141329	0.041	268.11
CYT387	12-00258	98.4818	7.25368	3.65414	10.382	258.255
Dasatinib	12-00258	95.2879	1	1	-2.294	259.593
Dasatinib	12-00258	95.2879	1	0.0207394	13.003	259.593
Dasatinib	12-00258	95.2879	1	0.134521	12.26	259.593
Doramapimod (BIRB 796)	12-00258	67.1375	10	0.219661	36.249	182.265
Dovitinib (CHIR-258)	12-00258	87.9663	10	3.3029	16.381	232.452
Elesclomol	12-00258	85.1264	10	6.06484	24.551	215.34
Erlotinib	12-00258	78.6077	10	0.11715	22.064	227.868
Erlotinib	12-00258	78.6077	10	1.10566	14.425	227.868
Flavopiridol	12-00258	17.9977	0.281765	0.145172	55.42	132.26
Foretinib (XL880)	12-00258	73.2636	2.93744	5.20279	32.328	188.124
GDC-0879	12-00258	123.47	10	0.00499218	-23.667	282.888
GDC-0941	12-00258	52.8946	0.690037	0.117812	39.782	163.922
GDC-0941	12-00258	52.8946	0.690037	0.00398789	46.541	163.922
Gefitinib	12-00258	88.9609	10	0.0748889	4.524	250.813
Gefitinib	12-00258	88.9609	10	0.142301	14.06	250.813
Go6976	12-00258	77.0463	10	0.0249436	20.397	229.546
GSK-1838705A	12-00258	100.784	10	0.0278953	-0.107	275.752
GSK-1904529A	12-00258	98.0773	10	1.22394	3.99	271.909
GSK-1904529A	12-00258	98.0773	10	0.0056271	3.942	271.909
GSK690693	12-00258	78.6561	10	0.0888719	13.282	234.63
GW-2580	12-00258	85.8729	10	0.0685508	24.135	237.634
GW-2580	12-00258	85.8729	10	0.0028703	8.569	237.634
Idelalisib	12-00258	85.5396	3.81858	1.6731	18.793	228.728
Imatinib	12-00258	106.791	10	0.0549003	-5.621	282.333
INK-128	12-00258	53.4916	0.34713	0.264919	48.466	148.174
JAK Inhibitor I	12-00258	69.1597	10	1.98827	27.872	204.132
JNJ-28312141	12-00258	93.7179	10	0.423519	3.574	265.386
JNJ-38877605	12-00258	90.303	10	0.0855266	-1.415	255.393
JNJ-7706621	12-00258	100.1	6.79137	7.45124	4.151	251.825
KI20227	12-00258	107.478	10	3.33212	-3.824	272.771
KU-55933	12-00258	102.765	10	0.00498569	-3.678	285.665
KW-2449	12-00258	100.97	10	0.169822	-5.057	274.991
Lapatinib	12-00258	101.307	10	0.00947476	-3.919	278.195
Lapatinib	12-00258	101.307	10	0.0273415	-3.712	278.195
Lestaurtinib (CEP-701)	12-00258	87.9535	1	0.759423	15.625	234.376
Linifanib (ABT-869)	12-00258	88.194	10	4.02124	9.974	241.587
LY-333531	12-00258	95.2879	10	10	11.108	256.171
Masitinib (AB-1010)	12-00258	78.4701	10	0.22579	10.298	231.056
MGCD-265	12-00258	103.537	10	4.12637	-4.132	273.073
Midostaurin	12-00258	105.762	10	3.03184	-10.385	265.904
MK-2206	12-00258	53.7909	2.46507	0.0445458	39.887	178.595
MLN120B	12-00258	98.3666	5	0.206609	1.896	274.425
MLN8054	12-00258	90.1113	10	0.0921649	7.124	257.357
Motesanib (AMG-706)	12-00258	95.2879	10	0.21575	-5.258	271.937
Neratinib (HKI-272)	12-00258	73.0776	2.44391	0.465583	31.685	197.58
NF-kB Activation Inhibitor	12-00258	80.2818	10	0.00437685	16.763	239.087
Nilotinib	12-00258	75.9235	5.70008	0.809997	9.086	240.009
Nilotinib	12-00258	75.9235	5.70008	0.903814	17.912	240.009
Nilotinib	12-00258	75.9235	5.70008	0.00381434	23.094	240.009
NVP-ADW742	12-00258	88.4816	10	10	18.428	232.942
NVP-ADW742	12-00258	88.4816	10	0.220078	10.027	232.942
NVP-TAE684	12-00258	98.7385	10	10	-5.265	260.59
Pazopanib (GW786034)	12-00258	100.996	10	0.229906	-12.899	278.183
Pazopanib (GW786034)	12-00258	100.996	10	1.84369	7.811	278.183
PD173955	12-00258	105.619	10	10	-7.436	285.903
Pelitinib (EKB-569)	12-00258	69.0214	0.813478	0.813323	41.849	164.574
PHA-665752	12-00258	95.0195	10	1.27829	2.948	270.541
PHT-427	12-00258	99.1224	10	8.44227	-0.95	277.403
PI-103	12-00258	59.6268	0.505432	1.07719	46.612	149.279
PLX-4720	12-00258	86.2768	10	10	9.501	245.504
PLX-4720	12-00258	86.2768	10	0.0570052	15.666	245.504
Ponatinib (AP24534)	12-00258	81.8172	0.361417	0.0568783	34.478	214.922
Ponatinib (AP24534)	12-00258	81.8172	0.361417	0.000287095	15.872	214.922
Ponatinib (AP24534)	12-00258	81.8172	0.361417	1	20.705	214.922
PP242	12-00258	62.2926	2.37452	0.00233873	40.355	173.469
PRT062607	12-00258	95.9492	4.10377	1.30174	15.557	230.223
Quizartinib (AC220)	12-00258	53.1812	2.11095	0.210246	32.324	174.595
Quizartinib (AC220)	12-00258	53.1812	2.11095	0.222449	43.895	174.595
Quizartinib (AC220)	12-00258	53.1812	2.11095	0.0313347	44.809	174.595
RAF265 (CHIR-265)	12-00258	78.416	10	0.238641	15.965	234.209
Rapamycin	12-00258	74.7122	10	0.00979715	18.721	202.35
Rapamycin	12-00258	74.7122	10	0.407932	39.789	202.35
Regorafenib (BAY 73-4506)	12-00258	72.089	3.97041	0.337757	12.624	209.844
Roscovitine (CYC-202)	12-00258	116.479	10	4.41728	-15.594	286.274
Ruxolitinib (INCB018424)	12-00258	118.821	10	0.600068	-9.641	284.105
Ruxolitinib (INCB018424)	12-00258	118.821	10	0.885951	-24.9	284.105
S31-201	12-00258	92.2129	10	10	9.309	253.766
Saracatinib (AZD0530)	12-00258	90.4947	10	10	9.041	246.857
SB-431542	12-00258	98.3555	10	0.0152246	8.191	239.504
Selumetinib (AZD6244)	12-00258	84.9783	10	0.136808	16.403	239.343
SGX-523	12-00258	91.1146	10	0.522968	11.86	249.675
SNS-032 (BMS-387032)	12-00258	16.6802	0.12513	0.0440905	65.428	102.228
Sorafenib	12-00258	95.5773	10	2.69714	-11.788	270.919
Sorafenib	12-00258	95.5773	10	0.075789	0.177	270.919
Sorafenib	12-00258	95.5773	10	4.06013	8.46	270.919
Staurosporine	12-00258	35.702	0.384114	0.11405	35.004	144.59
STO609	12-00258	81.8996	10	0.187875	16.453	242.095
SU11274	12-00258	98.5472	10	1.15154	-0.557	274.486
Sunitinib	12-00258	94.8335	1	0.00149235	-14.683	269.167
Sunitinib	12-00258	94.8335	1	0.0478332	2.354	269.167
Sunitinib	12-00258	94.8335	1	0.0221042	7.207	269.167
Tandutinib (MLN518)	12-00258	99.8973	10	0.00366845	-1.547	276.285
TG100-115	12-00258	88.8832	10	10	14.267	235.589
TG101348	12-00258	69.5446	0.695254	1.03362	38.135	165.749
Tivozanib (AV-951)	12-00258	69.1597	10	0.00530583	22.462	217.23
Tofacitinib (CP-690550)	12-00258	83.0174	0.013717	0.268326	27.889	195.045
Tozasertib (VX-680)	12-00258	81.4952	10	2.58417	10.64	241.958
Trametinib (GSK1120212)	12-00258	72.7057	10	1.04904	30.464	200.274
Vandetanib (ZD6474)	12-00258	93.5624	10	2.87502	7.625	262.574
Vargetef	12-00258	97.9947	10	0.0581174	-0.61	278.221
Vatalanib (PTK787)	12-00258	92.7954	10	1.01815	13.37	248.676
Vismodegib (GDC-0449)	12-00258	130.23	10	0.0183746	-28.43	286.274
VX-745	12-00258	74.013	10	0.302541	28.237	206.412
XAV-939	12-00258	94.6396	10	3.1318	2.45	272.063
YM-155	12-00258	103.532	1	0.342754	-7.046	280.508
17-AAG (Tanespimycin)	12-00262	31.5394	0.123136	0.0208747	65.067	111.556
A-674563	12-00262	58.3064	1.66469	0.551663	35.412	188.266
ABT-737	12-00262	60.9037	1.03925	0.121234	44.092	162.866
Afatinib (BIBW-2992)	12-00262	56.9962	0.400266	0.819172	47.803	145.646
Alisertib (MLN8237)	12-00262	83.8623	9.14728	2.83095	12.583	231.123
AT7519	12-00262	42.5833	0.371228	0.344765	45.062	143.215
Axitinib (AG-013736)	12-00262	39.6353	0.209689	0.0834909	55.704	131.223
AZD1480	12-00262	66.4955	10	1.79117	35.775	182.186
Barasertib (AZD1152-HQPA)	12-00262	83.0175	10	2.03998	11.105	242.459
BEZ235	12-00262	43.2385	0.0540895	0.0112511	56.393	132.486
BI-2536	12-00262	47.1692	0.253734	0.266356	54.969	129.308
BMS-345541	12-00262	81.5635	5.50095	10	18.416	217.764
Bortezomib (Velcade)	12-00262	56.8915	2.73283	0.142352	24.984	209.571
Bosutinib (SKI-606)	12-00262	39.3077	0.154076	0.14609	56.07	128.575
Cabozantinib	12-00262	46.0403	0.593552	0.344419	44.566	157.721
Canertinib (CI-1033)	12-00262	95.7058	2.15024	1.02147	23.278	216.164
Cediranib (AZD2171)	12-00262	53.7205	0.907016	0.320879	42.95	164.083
CHIR-99021	12-00262	137.383	10	0.145773	-37.066	275.358
CI-1040 (PD184352)	12-00262	46.8417	0.47673	0.00404627	48.74	149.211
Crizotinib (PF-2341066)	12-00262	72.0164	3.43219	1.1365	39.794	196.56
Crizotinib (PF-2341066)	12-00262	72.0164	3.43219	0.596095	19.207	196.56
CYT387	12-00262	40.4562	0.348426	0.324311	49.639	141.982
Dasatinib	12-00262	35.0494	0.00607106	1	61.42	118.728
Dasatinib	12-00262	35.0494	0.00607106	0.000549605	61.356	118.728
Dasatinib	12-00262	35.0494	0.00607106	0.00413173	59.563	118.728
Doramapimod (BIRB 796)	12-00262	41.299	0.0999084	0.0308658	56.011	129.618
Dovitinib (CHIR-258)	12-00262	48.4632	0.726173	0.337676	38.235	161.044
Elesclomol	12-00262	24.6515	0.013717	0.0394052	76.022	73.1279
Erlotinib	12-00262	79.3141	6.32558	10	23.954	222.34
Erlotinib	12-00262	79.3141	6.32558	10	14.801	222.34
Flavopiridol	12-00262	81.3338	6.08968	0.133569	19.605	227.791
Foretinib (XL880)	12-00262	23.9122	0.013717	1.42746	72.568	77.1649
GDC-0941	12-00262	41.7088	0.347957	0.357811	49.173	141.522
GDC-0941	12-00262	41.7088	0.347957	0.00808645	54.124	141.522
Gefitinib	12-00262	78.6673	7.27225	10	26.362	222.459
Gefitinib	12-00262	78.6673	7.27225	8.03781	12.941	222.459
Go6976	12-00262	57.313	4.28967	0.0191481	41.605	179.174
GSK-1838705A	12-00262	75.3398	10	10	18.485	198.894
GSK-1904529A	12-00262	86.4615	10	0.00998214	15.568	254.4
GSK-1904529A	12-00262	86.4615	10	0.343305	4.472	254.4
GW-2580	12-00262	67.752	1.85841	0.00614787	39.019	186.459
GW-2580	12-00262	67.752	1.85841	0.352108	32.877	186.459
Idelalisib	12-00262	61.9486	1.59435	0.00381538	38.254	178.519
Imatinib	12-00262	71.7793	4.36609	0.171671	28.383	209.02
INK-128	12-00262	26.8266	0.006859	0.014835	73.764	77.3465
JAK Inhibitor I	12-00262	69.5341	10	0.00252343	29.512	205.028
JNJ-28312141	12-00262	29.8083	0.013717	0.0694267	72.269	80.372
JNJ-38877605	12-00262	80.1173	10	0.488236	25.838	212.307
JNJ-7706621	12-00262	110.412	10	0.00222063	-3.137	263.801
KI20227	12-00262	39.3077	0.0816287	0.0524978	58.858	122.346
KU-55933	12-00262	90.993	10	10	9.241	261.262
KW-2449	12-00262	76.9776	1.68967	4.19293	29.129	199.492
Lapatinib	12-00262	91.1043	10	10	21.924	245.508
Lapatinib	12-00262	91.1043	10	10	9.812	245.508
Lestaurtinib (CEP-701)	12-00262	39.6353	0.0179412	0.0121447	56.726	127.351
Linifanib (ABT-869)	12-00262	46.0403	0.207696	0.0657617	54.04	135.101
LY-333531	12-00262	94.2557	10	0.37787	6.712	259.68
Masitinib (AB-1010)	12-00262	51.7551	0.469867	0.23196	48.387	151.118
MGCD-265	12-00262	69.9555	2.78886	1.02585	37.006	177.059
Midostaurin	12-00262	69.5341	10	0.303185	24.185	211.797
MK-2206	12-00262	63.2128	10	10	37.927	172.185
MLN120B	12-00262	70.0987	5	0.195126	22.543	209.438
MLN8054	12-00262	100.781	10	3.86442	-2.98	272.659
Motesanib (AMG-706)	12-00262	54.0158	1.66799	0.00242934	35.08	182.158
Neratinib (HKI-272)	12-00262	35.7045	0.157358	0.167781	59.86	117.304
NF-kB Activation Inhibitor	12-00262	85.548	10	0.0086316	13.955	243.363
Nilotinib	12-00262	63.875	3.12693	0.40242	14.385	195.18
Nilotinib	12-00262	63.875	3.12693	0.00433611	49.597	195.18
Nilotinib	12-00262	63.875	3.12693	0.361437	36.533	195.18
NVP-ADW742	12-00262	68.6913	1.86881	10	41.684	187.522
NVP-ADW742	12-00262	68.6913	1.86881	3.87391	21.625	187.522
NVP-TAE684	12-00262	48.8071	0.484755	0.0662921	49.801	147.807
Pazopanib (GW786034)	12-00262	49.6655	1.02157	0.272205	39.617	173.662
Pazopanib (GW786034)	12-00262	49.6655	1.02157	0.0149905	42.941	173.662
PD173955	12-00262	94.9936	10	2.78144	11.799	237.104
Pelitinib (EKB-569)	12-00262	44.9527	0.249711	0.272038	54.45	130.99
PHA-665752	12-00262	72.3917	10	2.30284	23.388	222.056
PHT-427	12-00262	90.993	10	10	13.355	248.199
PI-103	12-00262	31.5394	0.207733	0.100615	58.93	123.305
PLX-4720	12-00262	62.535	1.30233	10	26.579	161.645
PLX-4720	12-00262	62.535	1.30233	0.0976646	56.9	161.645
Ponatinib (AP24534)	12-00262	42.7776	0.0522102	0.00953191	53.466	153.857
Ponatinib (AP24534)	12-00262	42.7776	0.0522102	0.00268557	47.618	153.857
Ponatinib (AP24534)	12-00262	42.7776	0.0522102	0.0364407	41.415	153.857
PP242	12-00262	35.3769	0.105816	0.106531	62.853	108.433
PRT062607	12-00262	72.0641	0.605517	0.606906	44.451	158.215
Quizartinib (AC220)	12-00262	41.6007	0.137499	0.0420911	44.302	128.65
Quizartinib (AC220)	12-00262	41.6007	0.137499	0.124745	65.193	128.65
Quizartinib (AC220)	12-00262	41.6007	0.137499	0.0558792	61.239	128.65
RAF265 (CHIR-265)	12-00262	47.4904	0.24309	1.10384	51.594	133.683
Rapamycin	12-00262	64.1994	10	0.302612	23.306	181.378
Rapamycin	12-00262	64.1994	10	0.072291	50.959	181.378
Regorafenib (BAY 73-4506)	12-00262	35.5271	0.548448	0.326831	41.475	158.333
Roscovitine (CYC-202)	12-00262	105.355	10	0.0341133	-4.32	274.672
Ruxolitinib (INCB018424)	12-00262	76.7284	5.3957	0.308579	24.243	213.902
Ruxolitinib (INCB018424)	12-00262	76.7284	5.3957	3.44968	26.712	213.902
S31-201	12-00262	82.1767	10	2.01157	19.876	227.086
Saracatinib (AZD0530)	12-00262	51.1156	0.399475	0.315669	47.255	145.504
SB-431542	12-00262	108.757	10	0.133774	-12.529	286.072
Selumetinib (AZD6244)	12-00262	49.4622	2.68207	0.29361	39.258	169.497
SGX-523	12-00262	83.2013	10	0.027064	18.25	237.481
SNS-032 (BMS-387032)	12-00262	21.3888	0.37344	0.191346	51.073	143.464
Sorafenib	12-00262	60.2718	1.70154	0.258103	42.584	178.755
Sorafenib	12-00262	60.2718	1.70154	0.427666	39.21	178.755
Sorafenib	12-00262	60.2718	1.70154	0.351524	31.964	178.755
STO609	12-00262	98.1906	10	2.63528	5.135	253.68
SU11274	12-00262	39.8774	0.93417	0.187167	41.168	174.992
Sunitinib	12-00262	63.6342	0.110267	0.0362498	45.257	179.219
Sunitinib	12-00262	63.6342	0.110267	0.0433285	44.517	179.219
Sunitinib	12-00262	63.6342	0.110267	0.0530533	20.487	179.219
Tandutinib (MLN518)	12-00262	65.3199	4.76768	0.672111	34.206	186.022
TG100-115	12-00262	61.2545	2.57239	2.32397	37.85	173.539
TG101348	12-00262	50.7724	0.359066	0.00259881	48.694	142.018
Tivozanib (AV-951)	12-00262	58.1558	0.895979	0.00660336	45.545	156.488
Tofacitinib (CP-690550)	12-00262	62.3538	1.83287	0.139156	34.786	192.587
Tozasertib (VX-680)	12-00262	77.1196	2.02069	0.00372578	28.116	199.975
Trametinib (GSK1120212)	12-00262	32.4289	0.013717	0.341043	69.282	88.1845
Vandetanib (ZD6474)	12-00262	72.5044	0.715985	0.604934	41.874	164.36
Vargetef	12-00262	38.325	0.325477	0.0769715	53.926	139.028
Vatalanib (PTK787)	12-00262	79.7548	1.65267	1.00779	30.672	193.884
Vismodegib (GDC-0449)	12-00262	111.676	10	0.00359847	-25.063	285.887
VX-745	12-00262	61.1057	2.95152	0.116458	24.764	208.887
XAV-939	12-00262	84.7052	10	0.0709229	15.981	240.559
YM-155	12-00262	109.119	1	0.0985701	-22.508	284.408
17-AAG (Tanespimycin)	12-00268	83.6624	10	0.379528	19.946	226.805
A-674563	12-00268	78.0057	1.69708	0.980657	31.034	197.5
ABT-737	12-00268	64.004	2.40003	0.00577624	35.671	189.139
Afatinib (BIBW-2992)	12-00268	73.7197	1.10753	0.801659	37.094	178.423
Alisertib (MLN8237)	12-00268	95.8694	9.01218	10	11.33	248.91
AT7519	12-00268	48.4321	0.514273	0.308861	47.398	152.207
Axitinib (AG-013736)	12-00268	80.1487	10	3.58117	22.974	220.508
AZD1480	12-00268	97.2928	10	2.07313	3.38	261.188
Barasertib (AZD1152-HQPA)	12-00268	60.8038	10	0.0159416	34.295	194.191
BEZ235	12-00268	61.7188	2.00409	0.00359327	36.293	186.496
BI-2536	12-00268	48.8607	0.516748	0.262736	47.672	151.09
BMS-345541	12-00268	81.8631	5.09958	10	18.782	216.577
Bortezomib (Velcade)	12-00268	40.5796	0.398742	0.00388492	47.782	145.649
Bosutinib (SKI-606)	12-00268	74.1483	1.96484	0.810536	35.882	182.063
Cabozantinib	12-00268	99.2063	10	10	3.028	269.764
Canertinib (CI-1033)	12-00268	87.3198	9.6644	4.34626	9.471	229.369
Cediranib (AZD2171)	12-00268	96.8642	10	10	-0.163	258.415
CI-1040 (PD184352)	12-00268	53.5753	2.57983	0.0160788	43.432	175.617
Crenolanib	12-00268	94.7212	10	4.52529	6.962	247.748
Crenolanib	12-00268	94.7212	10	3.58942	22.443	247.748
Crenolanib	12-00268	94.7212	10	3.33164	-12.77	247.748
Crizotinib (PF-2341066)	12-00268	71.2562	10	0.745668	13.881	211.008
Crizotinib (PF-2341066)	12-00268	71.2562	10	0.738432	31.397	211.008
CYT387	12-00268	68.9854	4.49887	3.85925	26.308	201.418
Dasatinib	12-00268	83.5775	1	0.138163	20.011	243.001
Dasatinib	12-00268	83.5775	1	0.0035417	18.837	243.001
Dasatinib	12-00268	83.5775	1	0.00583244	5.017	243.001
Doramapimod (BIRB 796)	12-00268	60.8694	10	6.43052	32.418	187.481
Dovitinib (CHIR-258)	12-00268	57.3187	3.33305	0.337337	38.543	175.132
Elesclomol	12-00268	16.001	0.013717	10	78.405	69.1676
Erlotinib	12-00268	86.0149	5.66168	10	20.662	231.621
Erlotinib	12-00268	86.0149	5.66168	4.47198	13.881	231.621
Flavopiridol	12-00268	51.2318	2.1348	0.113635	26.37	197.519
Foretinib (XL880)	12-00268	60.0044	1.34545	10	33.025	170.265
GDC-0879	12-00268	140.153	10	0.969542	-32.691	283.83
GDC-0941	12-00268	70.5051	10	0.041457	28.556	216.618
GDC-0941	12-00268	70.5051	10	1.99324	19.29	216.618
Gefitinib	12-00268	85.0339	10	1.32129	15.531	243.338
Gefitinib	12-00268	85.0339	10	10	11.957	243.338
Go6976	12-00268	63.4057	10	0.122222	30.654	194.882
GSK-1838705A	12-00268	77.1485	4.78106	10	24.377	201.22
GSK-1904529A	12-00268	85.2625	10	4.21419	12.825	255.478
GSK-1904529A	12-00268	85.2625	10	0.0135667	10.745	255.478
GSK690693	12-00268	93.0068	10	10	12.65	242.272
Idelalisib	12-00268	56.8115	10	10	41.511	176.78
Imatinib	12-00268	87.777	10	0.00425134	16.273	239.698
INK-128	12-00268	53.4891	1.40988	5	37.692	176.306
JAK Inhibitor I	12-00268	71.0143	10	0.420898	35.588	186.238
JNJ-28312141	12-00268	76.7199	10	0.915856	23.754	215.443
JNJ-38877605	12-00268	75.8905	10	0.0124859	21.002	232.009
JNJ-7706621	12-00268	93.3331	10	3.3829	8.974	244.814
KI20227	12-00268	92.5782	10	0.146148	7.848	254.161
KU-55933	12-00268	77.262	10	4.69973	20.873	226.676
KW-2449	12-00268	76.7199	10	1.0478	15.323	232.295
Lapatinib	12-00268	95.9494	10	0.24339	3.535	267.537
Lapatinib	12-00268	95.9494	10	0.00331133	1.158	267.537
Lestaurtinib (CEP-701)	12-00268	51.0037	1	0.0035429	48.837	149.516
Linifanib (ABT-869)	12-00268	99.6634	10	10	1.469	265.439
LY-333531	12-00268	74.0618	2.99308	0.522297	23.653	217.054
Masitinib (AB-1010)	12-00268	82.7203	10	0.0154453	15.903	241.595
MGCD-265	12-00268	64.4202	10	0.0785729	20.083	206.737
Midostaurin	12-00268	87.7534	10	0.0131051	20.348	233.992
MK-2206	12-00268	101.449	10	10	-2.745	277.679
MLN120B	12-00268	88.7208	5	0.193493	10.153	252.786
MLN8054	12-00268	83.2053	10	0.708869	14.201	229.569
Motesanib (AMG-706)	12-00268	121.151	10	1.2755	-16.335	272.972
Neratinib (HKI-272)	12-00268	35.1454	0.152211	0.123458	58.855	121.12
NF-kB Activation Inhibitor	12-00268	80.652	10	0.165266	24.28	220.712
Nilotinib	12-00268	103.985	10	0.358988	-7.477	262.991
Nilotinib	12-00268	103.985	10	0.410833	-6.001	262.991
Nilotinib	12-00268	103.985	10	0.776215	17.16	262.991
NVP-ADW742	12-00268	72.4096	2.66034	4.25924	37.155	199.333
NVP-ADW742	12-00268	72.4096	2.66034	10	19.188	199.333
NVP-TAE684	12-00268	70.2908	10	0.111175	27.47	203.629
Pazopanib (GW786034)	12-00268	98.15	10	0.124012	3.325	261.608
Pazopanib (GW786034)	12-00268	98.15	10	3.04196	-3.071	261.608
PD173955	12-00268	123.438	10	0.587001	-8.495	255.153
Pelitinib (EKB-569)	12-00268	47.0887	0.347245	0.133518	52.365	141.801
PHA-665752	12-00268	75.8627	7.65089	10	23.314	208.711
PHT-427	12-00268	116.579	10	5.82809	-13.44	285.78
PI-103	12-00268	60.8038	9.73679	0.323806	32.696	191.834
PLX-4720	12-00268	90.0633	10	3.44881	7.136	252.284
PLX-4720	12-00268	90.0633	10	0.133078	12.55	252.284
PP242	12-00268	55.2897	1.04692	0.0276486	40.751	173.59
PRT062607	12-00268	69.8622	5.56259	2.63708	25.933	200.489
Quizartinib (AC220)	12-00268	69.9999	10	0.0972092	27.345	215.786
Quizartinib (AC220)	12-00268	69.9999	10	4.31385	21.098	215.786
Quizartinib (AC220)	12-00268	69.9999	10	1.01664	26.449	215.786
RAF265 (CHIR-265)	12-00268	42.9741	0.460569	0.0451957	52.455	148.054
Rapamycin	12-00268	77.6085	10	0.071585	21.381	223.452
Rapamycin	12-00268	77.6085	10	0.780193	23.324	223.452
Regorafenib (BAY 73-4506)	12-00268	71.3188	1.62566	0.319795	27.288	201.652
Roscovitine (CYC-202)	12-00268	93.3331	10	8.86211	6.452	256.552
Ruxolitinib (INCB018424)	12-00268	111.651	10	0.0163079	7.589	281.994
Ruxolitinib (INCB018424)	12-00268	111.651	10	0.550025	-21.172	281.994
S31-201	12-00268	65.9419	10	8.9529	26.99	197.633
Saracatinib (AZD0530)	12-00268	88.2342	10	0.0124331	13.467	249.939
SB-431542	12-00268	90.0628	10	3.89e-14	3.538	254.381
Selumetinib (AZD6244)	12-00268	70.2908	10	0.0961524	19.866	217.534
SGX-523	12-00268	95.1498	10	10	7.839	264.863
SNS-032 (BMS-387032)	12-00268	38.8596	0.298593	0.0826445	55.774	135.073
Sorafenib	12-00268	91.721	10	1.01157	23.517	238.099
Sorafenib	12-00268	91.721	10	1.05068	6.866	238.099
Sorafenib	12-00268	91.721	10	2.87299	4.306	238.099
Staurosporine	12-00268	74.5769	2.32598	0.00283182	26.796	202.937
STO609	12-00268	86.739	10	10	15.128	239.832
SU11274	12-00268	92.3487	10	0.405508	11.819	253.978
Sunitinib	12-00268	73.5506	1	0.00175572	33.98	216.816
Sunitinib	12-00268	73.5506	1	0.185029	21.082	216.816
Sunitinib	12-00268	73.5506	1	1	18.638	216.816
Tandutinib (MLN518)	12-00268	66.4491	10	10	32.618	204.267
TG100-115	12-00268	84.8633	10	0.25265	10.422	252.061
TG101348	12-00268	52.7181	0.388029	0.252403	50.219	144.385
Tivozanib (AV-951)	12-00268	81.6665	10	0.0740444	18.442	233.168
Tofacitinib (CP-690550)	12-00268	97.3776	10	0.022746	8.761	254.737
Tozasertib (VX-680)	12-00268	69.4926	10	0.0163296	28.062	210.921
Trametinib (GSK1120212)	12-00268	48.8607	0.013717	0.996344	51.747	140.426
Vandetanib (ZD6474)	12-00268	66.2899	10	10	31.06	189.966
Vargetef	12-00268	82.7203	4.17195	10	20.336	221.509
Vatalanib (PTK787)	12-00268	88.6913	10	1.34698	9.333	239.066
Vismodegib (GDC-0449)	12-00268	124.275	10	10	-27.511	286.141
VX-745	12-00268	87.2462	10	0.00383747	13.037	247.494
XAV-939	12-00268	77.1013	10	0.0426098	24.032	218.874
YM-155	12-00268	108.35	0.643738	1	-6.139	258.949
17-AAG (Tanespimycin)	12-00288	15.7283	0.181791	0.245084	59.511	113.42
A-674563	12-00288	94.1502	1.09519	0.66789	24.592	190.167
ABT-737	12-00288	89.1626	9.24426	1.80395	15.442	241.596
Afatinib (BIBW-2992)	12-00288	23.1926	0.397374	0.301369	46.659	146.193
AT7519	12-00288	4.4677	0.149723	0.107707	59.507	104.176
Axitinib (AG-013736)	12-00288	22.01	0.013717	0.206126	75.457	70.8115
AZD1480	12-00288	120.956	9.13209	10	-19.414	281.105
Barasertib (AZD1152-HQPA)	12-00288	93.9401	10	0.0215832	3.445	271.433
BEZ235	12-00288	48.2906	0.582587	0.0165592	51.347	153.188
BI-2536	12-00288	12.4833	0.013717	0.954555	78.178	56.1597
Bortezomib (Velcade)	12-00288	5.42118	0.0755101	0.0391264	65.802	79.8082
Bosutinib (SKI-606)	12-00288	20.7617	0.198002	0.0676042	61.18	117.308
Cabozantinib	12-00288	99.7912	1.47518	1.40354	28.625	203.158
Canertinib (CI-1033)	12-00288	82.1305	2.08197	3.39357	28.09	196.136
Cediranib (AZD2171)	12-00288	31.3396	0.013717	1.1716	59.116	108.401
CHIR-99021	12-00288	139.205	10	1.08225	-36.823	280.435
CI-1040 (PD184352)	12-00288	18.3307	0.274575	0.112265	52.237	130.62
Crenolanib	12-00288	54.138	0.53866	0.875838	45.113	158.104
Crenolanib	12-00288	54.138	0.53866	1.03347	54.374	158.104
Crenolanib	12-00288	54.138	0.53866	2.18455	28.986	158.104
Crizotinib (PF-2341066)	12-00288	122.829	10	10	13.573	254.125
Crizotinib (PF-2341066)	12-00288	122.829	10	5.12883	-39.248	254.125
CYT387	12-00288	123.125	0.915286	0.597502	18.012	182.462
Doramapimod (BIRB 796)	12-00288	13.4151	0.013717	0.00980276	85.466	41.929
Dovitinib (CHIR-258)	12-00288	29.8624	0.376639	0.867331	28.038	143.832
Elesclomol	12-00288	2.20088	0.013717	0.01474	95.301	25.8591
Flavopiridol	12-00288	7.16698	0.0553503	0.103435	68.499	76.9188
Foretinib (XL880)	12-00288	22.6013	0.204878	0.215761	57.546	118.183
GDC-0879	12-00288	95.8584	10	10	1.48	261.42
GDC-0941	12-00288	67.9858	1.48451	0.963548	31.536	187.62
GDC-0941	12-00288	67.9858	1.48451	0.0673555	37.968	187.62
Gefitinib	12-00288	92.5712	3.07262	3.20588	20.864	217.012
Gefitinib	12-00288	92.5712	3.07262	2.32651	21.674	217.012
Go6976	12-00288	15.069	0.148739	0.00101818	56.179	110.979
GSK-1838705A	12-00288	104.268	10	10	5.516	215.199
GSK-1904529A	12-00288	89.753	10	0.209	-2.39	236.431
GSK-1904529A	12-00288	89.753	10	1.04743	11.809	236.431
GSK690693	12-00288	98.9464	10	4.71363	5.405	262.485
GW-2580	12-00288	88.7868	10	0.0167327	14.718	237.522
GW-2580	12-00288	88.7868	10	0.395261	14.226	237.522
Imatinib	12-00288	96.9999	10	0.412577	8.763	260.736
INK-128	12-00288	41.0116	0.144784	0.00506783	53.057	137.293
JNJ-28312141	12-00288	107.422	1.12869	0.896912	23.349	191.236
JNJ-38877605	12-00288	98.825	10	4.61429	2.823	275.977
JNJ-7706621	12-00288	157.949	2.24932	1.29263	-16.09	221.474
KI20227	12-00288	120.037	1.36871	0.61944	19.628	198.498
KU-55933	12-00288	80.7885	10	0.00297147	19.682	231.577
KW-2449	12-00288	26.0178	0.013717	0.345276	72.459	78.8337
Lapatinib	12-00288	98.5566	10	0.125134	5.106	268.627
Lapatinib	12-00288	98.5566	10	0.615051	3.626	268.627
Lestaurtinib (CEP-701)	12-00288	16.6882	0.00579828	0.052249	64.077	99.416
Linifanib (ABT-869)	12-00288	90.4509	1.7907	1.7291	23.205	210.761
LY-333531	12-00288	92.2223	3.21014	10	15.567	226.775
Midostaurin	12-00288	150.69	1.4433	0.774109	-9.096	202.015
MLN120B	12-00288	106.633	5	0.0256066	13.284	214.134
MLN8054	12-00288	95.3895	10	2.99051	6.533	262.506
Motesanib (AMG-706)	12-00288	94.4769	10	10	5.158	250.553
Neratinib (HKI-272)	12-00288	8.27838	0.013717	0.00264243	85.01	47.519
Nilotinib	12-00288	92.4419	0.773389	0.287042	13.039	174.699
Nilotinib	12-00288	92.4419	0.773389	0.740722	34.794	174.699
Nilotinib	12-00288	92.4419	0.773389	0.568575	33.961	174.699
NVP-ADW742	12-00288	94.1011	1.96422	0.166496	36.15	208.02
NVP-ADW742	12-00288	94.1011	1.96422	10	9.975	208.02
NVP-TAE684	12-00288	104.071	1.251	0.455093	32.103	195.615
Pazopanib (GW786034)	12-00288	97.1341	3.44574	10	6.526	239.212
Pazopanib (GW786034)	12-00288	97.1341	3.44574	1.63717	14.51	239.212
PD173955	12-00288	59.4598	0.732695	0.360659	34.701	172.369
Pelitinib (EKB-569)	12-00288	84.224	0.53135	0.555675	41.058	158.475
PHA-665752	12-00288	113.204	10	0.119828	-13.63	286.274
PHT-427	12-00288	103.71	10	0.112383	-4.104	283.109
PI-103	12-00288	76.172	1.12365	0.794971	35.41	184.469
PLX-4720	12-00288	104.129	4.24866	2.97515	6.656	247.625
PLX-4720	12-00288	104.129	4.24866	3.82341	8.586	247.625
Ponatinib (AP24534)	12-00288	26.1492	0.0168243	0.000273113	78.776	111.547
Ponatinib (AP24534)	12-00288	26.1492	0.0168243	0.0957413	44.833	111.547
Ponatinib (AP24534)	12-00288	26.1492	0.0168243	0.000299099	57.054	111.547
PP242	12-00288	20.4331	0.013717	0.00534132	70.067	85.6769
PRT062607	12-00288	13.0089	0.013717	0.333271	81.259	50.2858
Quizartinib (AC220)	12-00288	72.2211	3.90756	0.0471985	17.952	208.389
Quizartinib (AC220)	12-00288	72.2211	3.90756	0.280797	40.524	208.389
Quizartinib (AC220)	12-00288	72.2211	3.90756	0.324452	22.439	208.389
RAF265 (CHIR-265)	12-00288	98.7713	10	4.25477	6.377	262.766
Regorafenib (BAY 73-4506)	12-00288	92.0076	0.829479	0.799125	36.934	178.054
Roscovitine (CYC-202)	12-00288	158.409	8.33392	10	-31.46	230.265
Ruxolitinib (INCB018424)	12-00288	79.5632	5.94668	0.776793	24.492	215.085
Ruxolitinib (INCB018424)	12-00288	79.5632	5.94668	1.00837	19.207	215.085
Saracatinib (AZD0530)	12-00288	89.3773	2.13754	3.19522	21.078	211.18
SB-431542	12-00288	87.8206	10	1.30185	11.931	246.084
Selumetinib (AZD6244)	12-00288	20.0389	0.013717	0.00222315	76.689	67.3662
SGX-523	12-00288	105.911	10	8.82978	0.663	243.489
SNS-032 (BMS-387032)	12-00288	2.684	0.0445373	0.0386207	81.923	57.7098
Sorafenib	12-00288	95.8189	2.27857	2.57705	9.933	204.471
Sorafenib	12-00288	95.8189	2.27857	2.70668	16.881	204.471
Sorafenib	12-00288	95.8189	2.27857	0.664404	20.26	204.471
Staurosporine	12-00288	13.863	0.0269544	0.066316	77.637	67.6785
STO609	12-00288	141.042	10	0.203419	-36.768	286.274
SU11274	12-00288	98.986	4.2806	1.84899	15.261	240.706
TG101348	12-00288	13.206	0.013717	0.111842	85.617	40.5808
Tofacitinib (CP-690550)	12-00288	73.0585	1.81926	3.23619	33.876	181.362
Tozasertib (VX-680)	12-00288	128.179	1.59233	2.89499	-0.68	192.207
Vandetanib (ZD6474)	12-00288	88.25	2.58904	3.18444	24.437	200.84
Vatalanib (PTK787)	12-00288	94.2622	10	5.38031	2.755	269.801
VX-745	12-00288	16.9986	0.013717	0.311905	78.159	61.0229
YM-155	12-00288	92.7055	0.234807	0.369687	19.467	220.95
17-AAG (Tanespimycin)	12-00294	16.5366	0.116582	0.128812	63.953	107.72
A-674563	12-00294	62.0568	0.312102	1.40376	50.102	137.558
ABT-737	12-00294	90.6956	10	1.97319	5.946	256.713
Afatinib (BIBW-2992)	12-00294	63.4925	0.412103	1.04219	45.838	147.06
Alisertib (MLN8237)	12-00294	73.0047	1.73135	10	29.383	193.186
AT7519	12-00294	14.5171	0.239661	0.300173	52.166	126.43
Axitinib (AG-013736)	12-00294	18.0268	0.124162	0.0029818	65.142	100.774
AZD1480	12-00294	74.0214	10	0.654454	26.136	211.13
Barasertib (AZD1152-HQPA)	12-00294	80.8078	10	1.02345	18.368	227.302
BEZ235	12-00294	14.9957	0.0252817	0.0697975	74.284	77.5342
BI-2536	12-00294	36.5321	0.215859	0.111065	36.161	124.347
BMS-345541	12-00294	67.7998	0.950431	3.45718	39.388	165.15
Bortezomib (Velcade)	12-00294	33.9928	0.481923	0.0422137	44.812	151.058
Bosutinib (SKI-606)	12-00294	46.4229	0.293284	0.116628	42.911	135
Cabozantinib	12-00294	45.8593	0.280873	0.279811	54.037	132.629
Canertinib (CI-1033)	12-00294	94.6167	2.48125	1.49836	18.661	215.314
Cediranib (AZD2171)	12-00294	81.8384	2.25021	0.897108	29.454	202.288
CHIR-99021	12-00294	152.626	10	0.143582	-31.705	272.084
CI-1040 (PD184352)	12-00294	40.0418	0.249586	0.00344532	56.374	130.629
Crenolanib	12-00294	57.2709	0.624005	4.13909	46.505	152.767
Crenolanib	12-00294	57.2709	0.624005	9.25932	50.113	152.767
Crenolanib	12-00294	57.2709	0.624005	10	35.784	152.767
Crizotinib (PF-2341066)	12-00294	64.6776	0.504203	1.71221	40.278	151.205
Crizotinib (PF-2341066)	12-00294	64.6776	0.504203	1.78461	49.323	151.205
CYT387	12-00294	42.2059	0.195106	0.379987	55.252	127.309
Dasatinib	12-00294	18.8244	0.00595337	0.0040602	74.078	90.9651
Dasatinib	12-00294	18.8244	0.00595337	0.000466093	79.477	90.9651
Dasatinib	12-00294	18.8244	0.00595337	0.00220995	64.049	90.9651
Doramapimod (BIRB 796)	12-00294	31.2552	0.013717	0.0101766	68.32	94.3961
Dovitinib (CHIR-258)	12-00294	43.3466	0.0773308	0.651786	58.995	115.087
Elesclomol	12-00294	9.37643	0.013717	3.08696	89.796	30.6632
Erlotinib	12-00294	75.832	3.28609	1.31562	31.591	201.974
Erlotinib	12-00294	75.832	3.28609	2.67475	25.537	201.974
Flavopiridol	12-00294	32.624	0.897805	0.138201	34.021	176.373
Foretinib (XL880)	12-00294	9.09315	0.0309809	0.0368449	80.601	58.9733
GDC-0879	12-00294	116.137	10	3.76767	-25.243	267.727
GDC-0941	12-00294	24.3282	0.0387198	0.110139	74.362	88.7105
GDC-0941	12-00294	24.3282	0.0387198	0.70648	62.477	88.7105
Gefitinib	12-00294	80.2963	10	0.330388	9.138	228.851
Gefitinib	12-00294	80.2963	10	6.52577	22.65	228.851
Go6976	12-00294	45.3998	0.20834	0.18713	56.849	125.801
GSK-1838705A	12-00294	74.0214	3.52696	10	24.272	190.776
GSK-1904529A	12-00294	75.2861	10	1.19787	23.96	203.874
GSK-1904529A	12-00294	75.2861	10	0.210881	34.113	203.874
GSK690693	12-00294	51.8469	10	10	46.682	167.676
GW-2580	12-00294	25.8953	0.127665	0.126077	64.917	110.875
GW-2580	12-00294	25.8953	0.127665	0.220114	59.226	110.875
Idelalisib	12-00294	41.0652	0.0230472	0.449286	60.443	112.825
Imatinib	12-00294	78.0801	6.97161	0.125248	33.521	193.41
INK-128	12-00294	14.1499	0.006859	0.00720225	81.534	56.4704
JAK Inhibitor I	12-00294	75.058	8.46275	10	25.891	206.131
JNJ-28312141	12-00294	5.58351	0.013717	0.0733495	84.243	46.8885
JNJ-38877605	12-00294	85.4107	10	1.03225	13.765	245.79
JNJ-7706621	12-00294	92.1685	9.50761	3.83464	4.189	239.511
KI20227	12-00294	51.8469	0.56894	0.690419	44.095	156.651
KU-55933	12-00294	87.1155	10	1.61378	16.334	239.259
KW-2449	12-00294	67.4808	0.603853	2.12507	42.272	156.96
Lapatinib	12-00294	73.4881	10	1.65e-33	9.745	229.332
Lapatinib	12-00294	73.4881	10	0.106528	11.308	229.332
Lestaurtinib (CEP-701)	12-00294	38.9251	0.0316985	0.0348115	50.62	137.898
Linifanib (ABT-869)	12-00294	28.6407	0.51957	0.179574	45.824	156.842
LY-333531	12-00294	79.4439	2.28797	4.21439	22.117	200.898
Masitinib (AB-1010)	12-00294	70.9904	0.477359	0.603669	45.935	152.157
MGCD-265	12-00294	80.5334	1.34477	0.464241	37.818	185.51
Midostaurin	12-00294	62.7385	4.65196	1.14915	36.52	180.284
MK-2206	12-00294	61.1415	3.60551	0.0350102	35.145	189.577
MLN120B	12-00294	76.5739	5	0.822191	26.031	202.187
MLN8054	12-00294	77.2277	10	4.13642	21.261	222.922
Motesanib (AMG-706)	12-00294	46.2002	0.923848	0.171129	40.77	174.599
Neratinib (HKI-272)	12-00294	56.7923	0.246638	7.65969	53.234	130.898
NF-kB Activation Inhibitor	12-00294	43.3466	1.07924	0.0409011	42.094	170.331
Nilotinib	12-00294	75.6167	1.61475	0.441255	29.231	194.69
Nilotinib	12-00294	75.6167	1.61475	0.364807	11.524	194.69
Nilotinib	12-00294	75.6167	1.61475	0.647108	54.432	194.69
NVP-TAE684	12-00294	34.6178	0.170846	0.290172	58.501	117.736
Pazopanib (GW786034)	12-00294	52.5723	0.288775	1.07997	48.155	136.975
Pazopanib (GW786034)	12-00294	52.5723	0.288775	0.354178	54.686	136.975
PD173955	12-00294	44.3491	0.552142	0.171343	46.883	158.889
Pelitinib (EKB-569)	12-00294	80.8078	0.629818	0.648286	42.173	162.779
PHA-665752	12-00294	70.9904	2.15238	5.06765	30.931	187.549
PHT-427	12-00294	109.278	10	0.0032355	-9.712	286.274
PI-103	12-00294	21.4805	0.0292277	0.00576811	74.693	74.328
PLX-4720	12-00294	69.6844	10	1.16233	37.411	189.296
PLX-4720	12-00294	69.6844	10	1.23702	29.911	189.296
Ponatinib (AP24534)	12-00294	61.8844	0.0497817	0.00390315	63.641	153.92
Ponatinib (AP24534)	12-00294	61.8844	0.0497817	0.120992	35.366	153.92
Ponatinib (AP24534)	12-00294	61.8844	0.0497817	0.0960351	42.33	153.92
PP242	12-00294	5.26446	0.0446133	0.0648942	76.844	67.082
PRT062607	12-00294	47.3801	0.149921	0.580073	58.77	115.103
Quizartinib (AC220)	12-00294	22.6531	0.0725753	0.153843	68.941	94.0062
Quizartinib (AC220)	12-00294	22.6531	0.0725753	0.194304	65.964	94.0062
Quizartinib (AC220)	12-00294	22.6531	0.0725753	0.174226	66.639	94.0062
RAF265 (CHIR-265)	12-00294	84.7288	1.37867	0.715787	27.192	198.465
Rapamycin	12-00294	49.6747	0.736951	0.105953	38.549	152.668
Rapamycin	12-00294	49.6747	0.736951	0.729454	54.444	152.668
Regorafenib (BAY 73-4506)	12-00294	75.1819	0.50499	0.505359	43.584	155.169
Roscovitine (CYC-202)	12-00294	103.575	10	5.38727	-2.38	275.374
Ruxolitinib (INCB018424)	12-00294	86.012	10	0.00274668	14.854	240.405
Ruxolitinib (INCB018424)	12-00294	86.012	10	0.327494	-0.427	240.405
S31-201	12-00294	59.0882	10	0.0696309	40.839	170.376
Saracatinib (AZD0530)	12-00294	42.6201	0.280798	0.271433	54.087	132.698
SB-431542	12-00294	80.6373	4.11731	1.06238	18.91	213.059
Selumetinib (AZD6244)	12-00294	73.3833	0.914822	0.385314	33.803	176.411
SGX-523	12-00294	73.8619	10	10	25.503	209.601
SNS-032 (BMS-387032)	12-00294	10.3993	0.143125	0.103906	62.016	105.262
Sorafenib	12-00294	55.8351	0.274976	0.668944	47.678	134.397
Sorafenib	12-00294	55.8351	0.274976	0.7401	53.203	134.397
Sorafenib	12-00294	55.8351	0.274976	0.509939	54.25	134.397
Staurosporine	12-00294	42.1156	0.712982	0.14336	35.487	167.356
STO609	12-00294	66.845	10	0.425131	32.919	192.242
SU11274	12-00294	81.8306	10	0.221351	8.913	215.141
Sunitinib	12-00294	49.9626	0.0355431	0.0387936	57.832	142.083
Sunitinib	12-00294	49.9626	0.0355431	0.123886	39.895	142.083
Sunitinib	12-00294	49.9626	0.0355431	0.054169	52.411	142.083
Tandutinib (MLN518)	12-00294	46.0842	0.163765	0.377378	55.181	128.457
TG100-115	12-00294	73.3833	10	0.9239	8.148	204.864
TG101348	12-00294	41.1585	0.141378	0.372075	59.414	114.712
Tivozanib (AV-951)	12-00294	22.1296	0.0334916	0.0645631	71.442	85.9569
Tofacitinib (CP-690550)	12-00294	58.6453	1.75909	3.06056	39.041	174.901
Tozasertib (VX-680)	12-00294	68.2138	0.7297	1.11545	41.255	164.726
Trametinib (GSK1120212)	12-00294	14.1981	0.013717	1.89466	88.867	32.9257
Vandetanib (ZD6474)	12-00294	89.1613	7.22072	3.35513	23.071	210.225
Vargetef	12-00294	29.6724	0.16941	0.00214648	56.528	116.428
Vatalanib (PTK787)	12-00294	67.8512	3.8776	2.03292	36.083	178.936
VX-745	12-00294	37.4149	0.55348	0.0377117	48.318	154.658
XAV-939	12-00294	75.7424	10	0.622236	23.685	218.784
YM-155	12-00294	119.166	0.978179	0.473761	-10.286	282.815
17-AAG (Tanespimycin)	12-00301	76.7697	0.535294	0.76409	42.963	158.135
A-674563	12-00301	75.8607	0.88633	2.17494	33.419	176.601
ABT-737	12-00301	15.4217	0.0566418	0.0191608	72.521	79.6404
Afatinib (BIBW-2992)	12-00301	69.808	0.459583	0.936827	45.029	150.809
Alisertib (MLN8237)	12-00301	88.3819	10	10	10.015	246.058
AT7519	12-00301	15.1318	0.200101	0.110839	56.107	118.575
Axitinib (AG-013736)	12-00301	11.9037	0.375032	0.147143	54.425	143.666
AZD1480	12-00301	111.572	10	1.25671	-6.261	269.739
Barasertib (AZD1152-HQPA)	12-00301	90.8357	10	0.0604627	9.261	259.63
BEZ235	12-00301	21.3863	0.013717	0.0848953	73.303	78.5904
BI-2536	12-00301	15.3335	0.0789137	0.124379	67.525	94.9517
BMS-345541	12-00301	92.4048	2.17347	10	19.653	212.669
Bortezomib (Velcade)	12-00301	9.59703	0.0195687	0.0149458	83.325	61.2001
Bosutinib (SKI-606)	12-00301	94.8259	2.3686	1.78582	20.651	221.304
Cabozantinib	12-00301	80.498	1.6957	2.35567	27.929	201.166
Canertinib (CI-1033)	12-00301	95.0724	2.19972	3.06111	17.338	215.741
Cediranib (AZD2171)	12-00301	106.931	5.63474	10	1.011	258.662
CHIR-99021	12-00301	107.799	10	0.122125	-14.236	271.281
CI-1040 (PD184352)	12-00301	71.2203	1.86035	0.772995	31.875	197.669
Crenolanib	12-00301	74.3212	1.11546	2.55924	28.249	181.427
Crenolanib	12-00301	74.3212	1.11546	1.39266	37.533	181.427
Crenolanib	12-00301	74.3212	1.11546	1.92601	34.039	181.427
CYT387	12-00301	66.956	0.692424	3.46325	41.804	157.027
Dasatinib	12-00301	40.5032	0.0275327	0.00331561	70.472	135.676
Dasatinib	12-00301	40.5032	0.0275327	0.00450716	57.102	135.676
Dasatinib	12-00301	40.5032	0.0275327	0.00196785	39.837	135.676
Doramapimod (BIRB 796)	12-00301	19.8636	0.0137733	0.0025356	73.146	82.8814
Dovitinib (CHIR-258)	12-00301	47.9851	0.120334	0.959518	57.193	114.735
Elesclomol	12-00301	4.40621	0.013717	3.49361	95.213	13.8467
Erlotinib	12-00301	84.7853	4.37823	2.11284	28.653	213.179
Erlotinib	12-00301	84.7853	4.37823	2.96684	21.156	213.179
Flavopiridol	12-00301	9.59703	0.0902714	0.0407663	69.657	87.2197
Foretinib (XL880)	12-00301	45.1936	0.208969	0.313169	56.649	122.186
GDC-0879	12-00301	126.703	9.9063	3.51559	-22.436	283.086
GDC-0941	12-00301	44.3866	0.501344	0.0316706	54.215	152.913
GDC-0941	12-00301	44.3866	0.501344	0.0765006	43.501	152.913
Gefitinib	12-00301	93.0388	10	0.390679	9.073	257.632
Gefitinib	12-00301	93.0388	10	1.16775	8.931	257.632
Go6976	12-00301	36.6026	0.75896	0.297764	40.727	166.265
GSK-1838705A	12-00301	127.309	8.41089	8.68728	-24.007	278.386
GSK-1904529A	12-00301	93.5085	10	10	10.181	264.822
GSK-1904529A	12-00301	93.5085	10	0.380662	8.119	264.822
GSK690693	12-00301	101.282	10	1.24277	2.863	269.148
GW-2580	12-00301	64.3298	1.53382	0.245914	35.954	194.25
GW-2580	12-00301	64.3298	1.53382	0.322103	25.259	194.25
Idelalisib	12-00301	62.2691	0.764569	0.0718691	44.621	159.853
Imatinib	12-00301	98.4618	10	0.412272	3.973	266.296
INK-128	12-00301	24.2341	0.006859	0.00521458	74.682	71.2543
JAK Inhibitor I	12-00301	54.0112	10	6.95018	47.747	154.819
JNJ-28312141	12-00301	70.0097	10	0.215636	30.878	198.221
JNJ-38877605	12-00301	93.3777	10	10	-1.978	264.699
JNJ-7706621	12-00301	106.906	2.72473	1.82577	11.635	229.519
KI20227	12-00301	76.466	10	0.146378	10.764	238.666
KU-55933	12-00301	96.5976	10	1.14567	-1.252	274.531
KW-2449	12-00301	134.774	10	0.0348732	-35.419	286.274
Lapatinib	12-00301	93.1235	10	1.84658	11.655	271.037
Lapatinib	12-00301	93.1235	10	7.74346	-14.897	271.037
Lestaurtinib (CEP-701)	12-00301	64.764	0.132846	0.0282777	22.47	194.545
Linifanib (ABT-869)	12-00301	55.2471	0.709086	10	42.437	165.201
LY-333531	12-00301	83.5485	2.29062	1.55804	27.462	203.352
Masitinib (AB-1010)	12-00301	61.7377	0.756964	0.00292767	32.914	170.913
MGCD-265	12-00301	85.2573	1.18083	0.995278	32.884	183.888
Midostaurin	12-00301	67.8488	1.53831	1.76411	33.179	186.029
MK-2206	12-00301	66.2865	3.26209	0.0037487	33.152	193.647
MLN120B	12-00301	126.502	5	4.27172	-26.292	285.154
MLN8054	12-00301	90.4967	8.66027	7.03239	11.824	233.974
Motesanib (AMG-706)	12-00301	87.7852	10	0.196863	15.379	238.041
Neratinib (HKI-272)	12-00301	70.0097	0.604808	0.449079	40.317	163.007
NF-kB Activation Inhibitor	12-00301	58.2517	1.38624	0.00205244	41.008	172.68
Nilotinib	12-00301	70.4993	1.65441	0.454424	41.54	196.294
Nilotinib	12-00301	70.4993	1.65441	0.440045	37.095	196.294
Nilotinib	12-00301	70.4993	1.65441	0.347082	22.834	196.294
NVP-ADW742	12-00301	84.989	10	9.27875	34.903	226.287
NVP-ADW742	12-00301	84.989	10	0.407588	2.794	226.287
NVP-TAE684	12-00301	109.554	10	10	-11.669	256.595
Pazopanib (GW786034)	12-00301	94.8182	10	0.0991822	15.746	273.301
Pazopanib (GW786034)	12-00301	94.8182	10	0.0345533	-13.987	273.301
PD173955	12-00301	105.115	10	0.15451	2.091	253.663
Pelitinib (EKB-569)	12-00301	87.4463	1.50345	0.864036	26.888	202.314
PHA-665752	12-00301	119.037	8.66366	10	-17.473	279.441
PHT-427	12-00301	107.613	10	1.08102	-6.083	283.728
PI-103	12-00301	27.9625	0.144811	0.222421	61.084	111.483
PLX-4720	12-00301	93.311	7.15729	2.98844	4.757	247.678
PLX-4720	12-00301	93.311	7.15729	10	18.689	247.678
Ponatinib (AP24534)	12-00301	57.9586	0.0691316	0.0104568	63.49	168.612
Ponatinib (AP24534)	12-00301	57.9586	0.0691316	0.269956	33.226	168.612
Ponatinib (AP24534)	12-00301	57.9586	0.0691316	0.051826	22.776	168.612
PP242	12-00301	33.4917	0.298747	0.0873891	55.613	134.844
PRT062607	12-00301	95.6329	1.94361	1.25777	12.97	214.505
Quizartinib (AC220)	12-00301	27.2846	0.336652	0.109291	57.902	139.465
Quizartinib (AC220)	12-00301	27.2846	0.336652	0.206493	58.049	139.465
Quizartinib (AC220)	12-00301	27.2846	0.336652	0.11109	43.679	139.465
RAF265 (CHIR-265)	12-00301	59.1449	0.750079	1.16465	39.171	170.276
Rapamycin	12-00301	43.1866	0.384038	0.00327791	43.927	143.647
Rapamycin	12-00301	43.1866	0.384038	0.305833	57.277	143.647
Regorafenib (BAY 73-4506)	12-00301	93.5472	0.939883	0.690926	27.798	183.576
Roscovitine (CYC-202)	12-00301	106.014	7.40071	10	-8.908	266.955
Ruxolitinib (INCB018424)	12-00301	102.253	10	1.28648	4.954	286.062
Ruxolitinib (INCB018424)	12-00301	102.253	10	0.0316294	-22.929	286.062
S31-201	12-00301	61.1532	3.60265	0.0130309	41.512	167.63
Saracatinib (AZD0530)	12-00301	73.0414	1.36852	0.912134	32.05	192
SB-431542	12-00301	89.4799	10	2.1472	12.677	247.55
Selumetinib (AZD6244)	12-00301	71.8255	4.67747	3.74831	27.496	203.765
SGX-523	12-00301	117.624	10	3.53968	-15.389	286.103
SNS-032 (BMS-387032)	12-00301	2.03363	0.0629149	0.0752236	75.482	69.698
Sorafenib	12-00301	89.6494	3.14554	0.882799	32.36	230.058
Sorafenib	12-00301	89.6494	3.14554	2.17145	17.614	230.058
Sorafenib	12-00301	89.6494	3.14554	1.95372	-6.334	230.058
STO609	12-00301	72.5357	7.85959	0.167301	23.053	223.936
SU11274	12-00301	96.4282	6.20399	10	7.984	248.305
Sunitinib	12-00301	76.2613	1	0.0595938	44.089	224.135
Sunitinib	12-00301	76.2613	1	0.118779	22.36	224.135
Sunitinib	12-00301	76.2613	1	0.0208038	-2.937	224.135
Tandutinib (MLN518)	12-00301	56.4662	0.013717	10	50.825	153.555
TG100-115	12-00301	108.949	7.33813	2.69906	-2.046	261.276
TG101348	12-00301	40.3514	0.368284	0.162088	46.487	142.902
Tivozanib (AV-951)	12-00301	50.8866	0.33913	6.34889	47.669	141.665
Tofacitinib (CP-690550)	12-00301	85.9211	4.50771	1.04528	23.131	220.668
Tozasertib (VX-680)	12-00301	77.2226	3.31139	10	27.117	204.385
Trametinib (GSK1120212)	12-00301	34.5005	0.013717	0.0403151	66.023	99.2584
Vandetanib (ZD6474)	12-00301	90.1578	8.11233	10	10.983	239.966
Vargetef	12-00301	94.0188	7.79307	10	0.576	253.264
Vatalanib (PTK787)	12-00301	80.837	8.14435	10	25.73	208.611
VX-745	12-00301	36.3794	0.451182	0.185108	49.532	150.786
XAV-939	12-00301	62.0459	10	10	35.539	186.845
YM-155	12-00301	83.5485	0.192515	0.224577	22.048	212.575
Axitinib (AG-013736)	12-00330	60.628	3.83613	0.52404	37.552	192.929
Axitinib (AG-013736)	12-00330	60.628	3.83613	0.00463177	38.496	192.929
Axitinib (AG-013736)	12-00330	60.628	3.83613	0.228152	24.643	192.929
Bortezomib (Velcade)	12-00330	39.4268	0.0223557	0.0135664	84.878	107.785
Bortezomib (Velcade)	12-00330	39.4268	0.0223557	0.0312741	55.72	107.785
Bortezomib (Velcade)	12-00330	39.4268	0.0223557	0.0325435	55.001	107.785
Crizotinib (PF-2341066)	12-00330	69.9268	2.53707	1.06086	11.204	190.754
Crizotinib (PF-2341066)	12-00330	69.9268	2.53707	4.61402	42.674	190.754
Crizotinib (PF-2341066)	12-00330	69.9268	2.53707	1.8935	41.658	190.754
Erlotinib	12-00330	88.5244	10	1.02994	20.927	250.926
Erlotinib	12-00330	88.5244	10	10	-1.663	250.926
Erlotinib	12-00330	88.5244	10	3.69036	14.282	250.926
[truncated: 54,597 more rows]

## Sheet: Figure 3a
Figure 3a	Bigraphs of the Beat AML dataset
inhibitor	lab_id	w_med
Trametinib (GSK1120212)	16-00142	0.0101217
JNJ-7706621	16-00142	0.0064654
PHA-665752	16-00142	0.00568014
Tozasertib (VX-680)	16-00142	0.00837522
SB-431542	16-00142	0.00622472
Cediranib (AZD2171)	16-00142	0.00620707
Vismodegib (GDC-0449)	16-00142	0.00389426
PRT062607	16-00142	0.00660707
Regorafenib (BAY 73-4506)	16-00142	0.00669686
Selumetinib (AZD6244)	16-00142	0.00724397
Roscovitine (CYC-202)	16-00142	0.0064654
Dovitinib (CHIR-258)	16-00142	0.0114506
CI-1040 (PD184352)	16-00142	0.00837522
CYT387	16-00142	0.0104774
A-674563	16-00142	0.0133145
JAK Inhibitor I	16-00142	0.007396
Pelitinib (EKB-569)	16-00142	0.0102599
MLN120B	16-00142	0.00668697
GSK-1838705A	16-00142	0.00745573
GSK-1904529A	16-00142	0.00837522
Bortezomib (Velcade)	16-00142	0.0264174
Tivozanib (AV-951)	16-00142	0.0100355
SGX-523	16-00142	0.00633698
JQ1	16-00142	0.0183108
DBZ	16-00142	0.00534632
Barasertib (AZD1152-HQPA)	16-00142	0.0074936
Bay 11-7085	16-00142	0.00591636
Entospletinib (GS-9973)	16-00142	0.00778642
STO609	16-00142	0.00696261
BMS-345541	16-00142	0.00618829
LY-333531	16-00142	0.00631576
MLN8054	16-00142	0.00679661
Lenvatinib	16-00142	0.0117705
Afatinib (BIBW-2992)	16-00142	0.00839552
Nutlin 3a	16-00142	0.00455995
Masitinib (AB-1010)	16-00142	0.00647027
Palbociclib	16-00142	0.00591636
Alisertib (MLN8237)	16-00142	0.00930499
Volasertib (BI-6727)	16-00142	0.00978322
VX-745	16-00142	0.00871693
PHT-427	16-00142	0.00417292
Bosutinib (SKI-606)	16-00142	0.00429839
AZD1480	16-00142	0.0100365
Neratinib (HKI-272)	16-00142	0.00575761
Tofacitinib (CP-690550)	16-00142	0.00631576
YM-155	16-00142	0.0039495
Sorafenib	16-00142	0.0061575
GDC-0879	16-00142	0.00447094
Gilteritinib (ASP-2215)	16-00142	0.00930017
Venetoclax	16-00142	0.0113706
Vargetef	16-00142	0.00953986
Motesanib (AMG-706)	16-00142	0.00496079
Imatinib	16-00142	0.00631576
AT7519	16-00142	0.051925
Saracatinib (AZD0530)	16-00142	0.00627004
KW-2449	16-00142	0.00703995
Doramapimod (BIRB 796)	16-00142	0.00857799
NVP-TAE684	16-00142	0.00995583
Pazopanib (GW786034)	16-00142	0.009916
SR9011	16-00142	0.000955582
Lenalidomide	16-00142	0.00636761
TG100-115	16-00142	0.00729617
JNJ-28312141	16-00142	0.00745573
Lovastatin	16-00142	0.00513726
PD173955	16-00142	0.0133145
PP242	16-00142	0.0129313
MK-2206	16-00142	0.00728445
JNJ-38877605	16-00142	0.00631576
KU-55933	16-00142	0.00596106
BEZ235	16-00142	0.0109481
Idelalisib	16-00142	0.00830908
Ibrutinib (PCI-32765)	16-00142	0.00814208
INK-128	16-00142	0.0132465
MGCD-265	16-00142	0.00745261
Gefitinib	16-00142	0.00598251
Sunitinib	16-00142	0.00697575
Cabozantinib	16-00142	0.00700184
Midostaurin	16-00142	0.00864708
Flavopiridol	16-00142	0.0502589
SU11274	16-00142	0.00958837
Canertinib (CI-1033)	16-00142	0.0058343
Panobinostat	16-00142	0.0246643
SNS-032 (BMS-387032)	16-00142	0.122961
GSK690693	16-00142	0.00612227
CHIR-99021	16-00142	0.00536261
Axitinib (AG-013736)	16-00142	0.0121919
KI20227	16-00142	0.00773199
RAF265 (CHIR-265)	16-00142	0.0277956
Trametinib (GSK1120212)	16-00145	0.010671
JNJ-7706621	16-00145	0.00595197
PHA-665752	16-00145	0.00608595
Tozasertib (VX-680)	16-00145	0.00808455
SB-431542	16-00145	0.00612892
Cediranib (AZD2171)	16-00145	0.00647174
Vismodegib (GDC-0449)	16-00145	0.00517451
PRT062607	16-00145	0.00658749
Regorafenib (BAY 73-4506)	16-00145	0.00768623
Selumetinib (AZD6244)	16-00145	0.00797902
Roscovitine (CYC-202)	16-00145	0.00580526
Dovitinib (CHIR-258)	16-00145	0.00875612
CI-1040 (PD184352)	16-00145	0.00813367
CYT387	16-00145	0.0117165
A-674563	16-00145	0.0131548
JAK Inhibitor I	16-00145	0.012099
Pelitinib (EKB-569)	16-00145	0.00697738
MLN120B	16-00145	0.00576076
GSK-1838705A	16-00145	0.00785526
GSK-1904529A	16-00145	0.00728535
Bortezomib (Velcade)	16-00145	0.0803211
Tivozanib (AV-951)	16-00145	0.00978841
SGX-523	16-00145	0.00556605
JQ1	16-00145	0.0162407
DBZ	16-00145	0.00608595
Barasertib (AZD1152-HQPA)	16-00145	0.00721746
Bay 11-7085	16-00145	0.00528822
Entospletinib (GS-9973)	16-00145	0.00872651
STO609	16-00145	0.00549435
BMS-345541	16-00145	0.00552455
LY-333531	16-00145	0.00755452
MLN8054	16-00145	0.006545
Lenvatinib	16-00145	0.00986185
Afatinib (BIBW-2992)	16-00145	0.00877141
Nutlin 3a	16-00145	0.00582746
Masitinib (AB-1010)	16-00145	0.00773405
Palbociclib	16-00145	0.00587808
Alisertib (MLN8237)	16-00145	0.00820812
Volasertib (BI-6727)	16-00145	0.01302
VX-745	16-00145	0.0101149
PHT-427	16-00145	0.00601372
Bosutinib (SKI-606)	16-00145	0.00641482
AZD1480	16-00145	0.00844691
Neratinib (HKI-272)	16-00145	0.00785526
Tofacitinib (CP-690550)	16-00145	0.00814796
YM-155	16-00145	0.00594907
Sorafenib	16-00145	0.00934468
GDC-0879	16-00145	0.00323797
Gilteritinib (ASP-2215)	16-00145	0.0157359
Venetoclax	16-00145	0.00972895
Vargetef	16-00145	0.0104224
Motesanib (AMG-706)	16-00145	0.00921948
Imatinib	16-00145	0.00732065
AT7519	16-00145	0.031492
Saracatinib (AZD0530)	16-00145	0.00764199
KW-2449	16-00145	0.0061393
Doramapimod (BIRB 796)	16-00145	0.0128752
NVP-TAE684	16-00145	0.00736241
Pazopanib (GW786034)	16-00145	0.0088597
SR9011	16-00145	0.00376119
Lenalidomide	16-00145	0.00698939
TG100-115	16-00145	0.00649085
JNJ-28312141	16-00145	0.00989548
Lovastatin	16-00145	0.00677984
PD173955	16-00145	0.0088109
PP242	16-00145	0.0126859
MK-2206	16-00145	0.0101821
JNJ-38877605	16-00145	0.00617911
KU-55933	16-00145	0.00656308
BEZ235	16-00145	0.0125928
Idelalisib	16-00145	0.00843707
Ibrutinib (PCI-32765)	16-00145	0.00564622
INK-128	16-00145	0.0167313
MGCD-265	16-00145	0.00914981
Gefitinib	16-00145	0.00599748
Sunitinib	16-00145	0.00760986
Cabozantinib	16-00145	0.00854465
Midostaurin	16-00145	0.00656716
Flavopiridol	16-00145	0.121549
SU11274	16-00145	0.00729986
Canertinib (CI-1033)	16-00145	0.00515196
Panobinostat	16-00145	0.0480638
SNS-032 (BMS-387032)	16-00145	0.032441
GSK690693	16-00145	0.00550287
CHIR-99021	16-00145	0.00423045
Axitinib (AG-013736)	16-00145	0.0107549
KI20227	16-00145	0.010241
RAF265 (CHIR-265)	16-00145	0.00877945
Trametinib (GSK1120212)	16-00157	0.0292647
JNJ-7706621	16-00157	0.00915977
PHA-665752	16-00157	0.00569872
Tozasertib (VX-680)	16-00157	0.00995588
SB-431542	16-00157	0.00356422
Cediranib (AZD2171)	16-00157	0.00812774
Vismodegib (GDC-0449)	16-00157	0.00504425
PRT062607	16-00157	0.00907075
Regorafenib (BAY 73-4506)	16-00157	0.0113485
Selumetinib (AZD6244)	16-00157	0.0147134
Roscovitine (CYC-202)	16-00157	0.00647545
Dovitinib (CHIR-258)	16-00157	0.0120869
CI-1040 (PD184352)	16-00157	0.0123729
CYT387	16-00157	0.0134595
A-674563	16-00157	0.0237407
JAK Inhibitor I	16-00157	0.0143288
Pelitinib (EKB-569)	16-00157	0.0101353
MLN120B	16-00157	0.00839993
GSK-1838705A	16-00157	0.00761791
GSK-1904529A	16-00157	0.00468459
Bortezomib (Velcade)	16-00157	0.136497
Tivozanib (AV-951)	16-00157	0.0216053
SGX-523	16-00157	0.00714945
JQ1	16-00157	0.0773743
DBZ	16-00157	0.00751422
Barasertib (AZD1152-HQPA)	16-00157	0.0121028
Bay 11-7085	16-00157	0.00584642
Entospletinib (GS-9973)	16-00157	0.0131573
STO609	16-00157	0.00575809
BMS-345541	16-00157	0.00820332
LY-333531	16-00157	0.00964535
MLN8054	16-00157	0.00855788
Lenvatinib	16-00157	0.0184195
Afatinib (BIBW-2992)	16-00157	0.00808362
Nutlin 3a	16-00157	0.00637325
Masitinib (AB-1010)	16-00157	0.00938775
Palbociclib	16-00157	0.0072466
Alisertib (MLN8237)	16-00157	0.0106778
Volasertib (BI-6727)	16-00157	0.0145132
VX-745	16-00157	0.0241584
PHT-427	16-00157	0.00820786
Bosutinib (SKI-606)	16-00157	0.012833
AZD1480	16-00157	0.0111175
Neratinib (HKI-272)	16-00157	0.00938775
Tofacitinib (CP-690550)	16-00157	0.0108277
YM-155	16-00157	0.00863843
Sorafenib	16-00157	0.0145337
GDC-0879	16-00157	0.003163
Gilteritinib (ASP-2215)	16-00157	0.021456
Venetoclax	16-00157	0.00991838
Vargetef	16-00157	0.0126692
Motesanib (AMG-706)	16-00157	0.0201173
Imatinib	16-00157	0.0117796
AT7519	16-00157	0.0709978
Saracatinib (AZD0530)	16-00157	0.0115919
KW-2449	16-00157	0.00981878
Doramapimod (BIRB 796)	16-00157	0.0205771
NVP-TAE684	16-00157	0.00816589
Pazopanib (GW786034)	16-00157	0.0198241
SR9011	16-00157	0.00430145
Lenalidomide	16-00157	0.00906198
TG100-115	16-00157	0.0072466
JNJ-28312141	16-00157	0.0195162
Lovastatin	16-00157	0.00802292
PD173955	16-00157	0.0221524
PP242	16-00157	0.0329526
MK-2206	16-00157	0.0144205
JNJ-38877605	16-00157	0.00683355
KU-55933	16-00157	0.00847837
BEZ235	16-00157	0.0171778
Idelalisib	16-00157	0.0112231
Ibrutinib (PCI-32765)	16-00157	0.00934152
INK-128	16-00157	0.0379561
MGCD-265	16-00157	0.0122286
Gefitinib	16-00157	0.00841939
Sunitinib	16-00157	0.0141903
Cabozantinib	16-00157	0.0196801
Midostaurin	16-00157	0.019036
Flavopiridol	16-00157	0.0505664
SU11274	16-00157	0.0102376
Canertinib (CI-1033)	16-00157	0.00820786
Panobinostat	16-00157	0.0432481
SNS-032 (BMS-387032)	16-00157	0.107361
GSK690693	16-00157	0.010122
CHIR-99021	16-00157	0.00343462
Axitinib (AG-013736)	16-00157	0.0181612
KI20227	16-00157	0.0250217
RAF265 (CHIR-265)	16-00157	0.0216991
Trametinib (GSK1120212)	16-00217	0.00690316
JNJ-7706621	16-00217	0.0048487
PHA-665752	16-00217	0.00799018
Tozasertib (VX-680)	16-00217	0.00754018
SB-431542	16-00217	0.00625317
Cediranib (AZD2171)	16-00217	0.0062102
Vismodegib (GDC-0449)	16-00217	0.00422004
PRT062607	16-00217	0.00394937
Regorafenib (BAY 73-4506)	16-00217	0.00828907
Selumetinib (AZD6244)	16-00217	0.00968925
Roscovitine (CYC-202)	16-00217	0.00520087
Dovitinib (CHIR-258)	16-00217	0.00799083
CI-1040 (PD184352)	16-00217	0.00730425
CYT387	16-00217	0.00965092
A-674563	16-00217	0.0105353
JAK Inhibitor I	16-00217	0.0109053
Pelitinib (EKB-569)	16-00217	0.0135242
MLN120B	16-00217	0.00726976
GSK-1838705A	16-00217	0.00929703
GSK-1904529A	16-00217	0.00681788
Bortezomib (Velcade)	16-00217	0.00888601
Tivozanib (AV-951)	16-00217	0.00894645
SGX-523	16-00217	0.0065064
JQ1	16-00217	0.0197007
DBZ	16-00217	0.00555238
Barasertib (AZD1152-HQPA)	16-00217	0.00978482
Bay 11-7085	16-00217	0.00611517
Entospletinib (GS-9973)	16-00217	0.00911924
STO609	16-00217	0.00508038
BMS-345541	16-00217	0.00505075
LY-333531	16-00217	0.00553631
MLN8054	16-00217	0.00606396
Lenvatinib	16-00217	0.0110191
Afatinib (BIBW-2992)	16-00217	0.00821504
Nutlin 3a	16-00217	0.00492569
Masitinib (AB-1010)	16-00217	0.00723089
Palbociclib	16-00217	0.00700319
Alisertib (MLN8237)	16-00217	0.00648982
Volasertib (BI-6727)	16-00217	0.0102137
VX-745	16-00217	0.0099266
PHT-427	16-00217	0.00460507
Bosutinib (SKI-606)	16-00217	0.00707805
AZD1480	16-00217	0.00742801
Neratinib (HKI-272)	16-00217	0.00882477
Tofacitinib (CP-690550)	16-00217	0.00567149
YM-155	16-00217	0.00439377
Sorafenib	16-00217	0.00686035
GDC-0879	16-00217	0.00490137
Gilteritinib (ASP-2215)	16-00217	0.0117301
Venetoclax	16-00217	0.0123847
Vargetef	16-00217	0.00707782
Motesanib (AMG-706)	16-00217	0.00625317
Imatinib	16-00217	0.00631134
AT7519	16-00217	0.0245097
Saracatinib (AZD0530)	16-00217	0.00682322
KW-2449	16-00217	0.0075908
Doramapimod (BIRB 796)	16-00217	0.00894645
NVP-TAE684	16-00217	0.00986456
Pazopanib (GW786034)	16-00217	0.00731797
SR9011	16-00217	0.00199136
Lenalidomide	16-00217	0.00536141
TG100-115	16-00217	0.00784392
JNJ-28312141	16-00217	0.0104187
Lovastatin	16-00217	0.00477172
PD173955	16-00217	0.00882614
PP242	16-00217	0.0115795
MK-2206	16-00217	0.0107459
JNJ-38877605	16-00217	0.00765724
KU-55933	16-00217	0.00570589
BEZ235	16-00217	0.0150252
Idelalisib	16-00217	0.0102874
Ibrutinib (PCI-32765)	16-00217	0.009924
INK-128	16-00217	0.0135242
MGCD-265	16-00217	0.00677575
Gefitinib	16-00217	0.00661245
Sunitinib	16-00217	0.00673593
Cabozantinib	16-00217	0.00713288
Midostaurin	16-00217	0.00712238
Flavopiridol	16-00217	0.0448062
SU11274	16-00217	0.00661245
Canertinib (CI-1033)	16-00217	0.00488479
Panobinostat	16-00217	0.0207911
SNS-032 (BMS-387032)	16-00217	0.0549009
GSK690693	16-00217	0.00590022
CHIR-99021	16-00217	0.00403004
Axitinib (AG-013736)	16-00217	0.00572316
KI20227	16-00217	0.009924
RAF265 (CHIR-265)	16-00217	0.0139896
Trametinib (GSK1120212)	16-00249	0.0135552
JNJ-7706621	16-00249	0.00535342
PHA-665752	16-00249	0.00749093
Tozasertib (VX-680)	16-00249	0.00672396
SB-431542	16-00249	0.00819165
Cediranib (AZD2171)	16-00249	0.00697335
Vismodegib (GDC-0449)	16-00249	0.00501772
PRT062607	16-00249	0.00688684
Regorafenib (BAY 73-4506)	16-00249	0.00766654
Selumetinib (AZD6244)	16-00249	0.00724137
Roscovitine (CYC-202)	16-00249	0.00574223
Dovitinib (CHIR-258)	16-00249	0.00809222
CI-1040 (PD184352)	16-00249	0.0073118
CYT387	16-00249	0.00757315
A-674563	16-00249	0.0122482
JAK Inhibitor I	16-00249	0.00821873
Pelitinib (EKB-569)	16-00249	0.0113274
MLN120B	16-00249	0.00730273
GSK-1838705A	16-00249	0.00785286
GSK-1904529A	16-00249	0.00749725
Bortezomib (Velcade)	16-00249	0.0317575
Tivozanib (AV-951)	16-00249	0.0154108
SGX-523	16-00249	0.00642147
JQ1	16-00249	0.0293043
DBZ	16-00249	0.00778536
Barasertib (AZD1152-HQPA)	16-00249	0.0071145
Bay 11-7085	16-00249	0.00739605
Entospletinib (GS-9973)	16-00249	0.00823402
STO609	16-00249	0.00659447
BMS-345541	16-00249	0.00616505
LY-333531	16-00249	0.00718504
MLN8054	16-00249	0.00639373
Lenvatinib	16-00249	0.0134668
Afatinib (BIBW-2992)	16-00249	0.00672396
Nutlin 3a	16-00249	0.00499809
Masitinib (AB-1010)	16-00249	0.0114397
Palbociclib	16-00249	0.00755507
Alisertib (MLN8237)	16-00249	0.00713228
Volasertib (BI-6727)	16-00249	0.0106171
VX-745	16-00249	0.00980915
PHT-427	16-00249	0.00624286
Bosutinib (SKI-606)	16-00249	0.00718068
AZD1480	16-00249	0.00768554
Neratinib (HKI-272)	16-00249	0.012555
Tofacitinib (CP-690550)	16-00249	0.00823402
YM-155	16-00249	0.00595396
Sorafenib	16-00249	0.00746789
GDC-0879	16-00249	0.0054484
Gilteritinib (ASP-2215)	16-00249	0.0150963
Venetoclax	16-00249	0.00947491
Vargetef	16-00249	0.0103767
Motesanib (AMG-706)	16-00249	0.00845039
Imatinib	16-00249	0.00924737
AT7519	16-00249	0.0447328
Saracatinib (AZD0530)	16-00249	0.00814957
KW-2449	16-00249	0.00831133
Doramapimod (BIRB 796)	16-00249	0.00997464
NVP-TAE684	16-00249	0.00925876
Pazopanib (GW786034)	16-00249	0.0118821
SR9011	16-00249	0.00381038
Lenalidomide	16-00249	0.00483949
TG100-115	16-00249	0.00853519
JNJ-28312141	16-00249	0.0172518
Lovastatin	16-00249	0.00599412
PD173955	16-00249	0.0109932
PP242	16-00249	0.0157404
MK-2206	16-00249	0.0101442
JNJ-38877605	16-00249	0.00624286
KU-55933	16-00249	0.00630267
BEZ235	16-00249	0.0170515
Idelalisib	16-00249	0.0092849
Ibrutinib (PCI-32765)	16-00249	0.0093876
INK-128	16-00249	0.0192594
MGCD-265	16-00249	0.00908623
Gefitinib	16-00249	0.00612529
Sunitinib	16-00249	0.00973305
Cabozantinib	16-00249	0.0115308
Midostaurin	16-00249	0.00527938
Flavopiridol	16-00249	0.0321292
SU11274	16-00249	0.00618373
Canertinib (CI-1033)	16-00249	0.00431506
Panobinostat	16-00249	0.0332316
SNS-032 (BMS-387032)	16-00249	0.0604783
GSK690693	16-00249	0.00700249
CHIR-99021	16-00249	0.00441427
Axitinib (AG-013736)	16-00249	0.00880693
KI20227	16-00249	0.0190364
RAF265 (CHIR-265)	16-00249	0.00971233
Trametinib (GSK1120212)	16-00265	0.0114013
JNJ-7706621	16-00265	0.00682591
PHA-665752	16-00265	0.00915159
Tozasertib (VX-680)	16-00265	0.00966611
SB-431542	16-00265	0.00732863
Cediranib (AZD2171)	16-00265	0.00619563
Vismodegib (GDC-0449)	16-00265	0.00470122
PRT062607	16-00265	0.00744141
Regorafenib (BAY 73-4506)	16-00265	0.00884371
Selumetinib (AZD6244)	16-00265	0.00566982
Roscovitine (CYC-202)	16-00265	0.00769302
Dovitinib (CHIR-258)	16-00265	0.0166565
CI-1040 (PD184352)	16-00265	0.00707214
CYT387	16-00265	0.0128271
A-674563	16-00265	0.0615643
JAK Inhibitor I	16-00265	0.0138613
Pelitinib (EKB-569)	16-00265	0.0496677
MLN120B	16-00265	0.00808835
GSK-1838705A	16-00265	0.00710207
GSK-1904529A	16-00265	0.0138613
Bortezomib (Velcade)	16-00265	0.0320936
Tivozanib (AV-951)	16-00265	0.0114013
SGX-523	16-00265	0.00780228
JQ1	16-00265	0.0195309
DBZ	16-00265	0.0107054
Barasertib (AZD1152-HQPA)	16-00265	0.00884371
Bay 11-7085	16-00265	0.00702038
Entospletinib (GS-9973)	16-00265	0.00990788
STO609	16-00265	0.00659046
BMS-345541	16-00265	0.00614919
LY-333531	16-00265	0.010668
MLN8054	16-00265	0.00469761
Lenvatinib	16-00265	0.0107054
Afatinib (BIBW-2992)	16-00265	0.0125933
Nutlin 3a	16-00265	0.00548645
Masitinib (AB-1010)	16-00265	0.00859744
Palbociclib	16-00265	0.00702038
Alisertib (MLN8237)	16-00265	0.00849435
Volasertib (BI-6727)	16-00265	0.00818122
VX-745	16-00265	0.00871226
PHT-427	16-00265	0.00556
Bosutinib (SKI-606)	16-00265	0.00963151
AZD1480	16-00265	0.00975705
Neratinib (HKI-272)	16-00265	0.0195309
Tofacitinib (CP-690550)	16-00265	0.00605927
YM-155	16-00265	0.00486894
Sorafenib	16-00265	0.0153028
GDC-0879	16-00265	0.0030775
Gilteritinib (ASP-2215)	16-00265	0.0174998
Venetoclax	16-00265	0.0699637
Vargetef	16-00265	0.0143116
Motesanib (AMG-706)	16-00265	0.00644934
Imatinib	16-00265	0.00837075
AT7519	16-00265	0.0121368
Saracatinib (AZD0530)	16-00265	0.00591134
KW-2449	16-00265	0.0105619
Doramapimod (BIRB 796)	16-00265	0.009292
NVP-TAE684	16-00265	0.00963151
Pazopanib (GW786034)	16-00265	0.010996
SR9011	16-00265	0.00815609
Lenalidomide	16-00265	0.00824763
TG100-115	16-00265	0.00655456
JNJ-28312141	16-00265	0.0102833
Lovastatin	16-00265	0.00495193
PD173955	16-00265	0.01124
PP242	16-00265	0.010339
MK-2206	16-00265	0.00778748
JNJ-38877605	16-00265	0.00793157
KU-55933	16-00265	0.00628971
BEZ235	16-00265	0.00860235
Idelalisib	16-00265	0.00828383
Ibrutinib (PCI-32765)	16-00265	0.011001
INK-128	16-00265	0.0135484
MGCD-265	16-00265	0.0145454
Gefitinib	16-00265	0.00752268
Sunitinib	16-00265	0.0134123
Cabozantinib	16-00265	0.0150463
Midostaurin	16-00265	0.0099275
Flavopiridol	16-00265	0.0175781
SU11274	16-00265	0.00848567
Canertinib (CI-1033)	16-00265	0.00678403
Panobinostat	16-00265	0.0107054
SNS-032 (BMS-387032)	16-00265	0.00895513
GSK690693	16-00265	0.00686057
CHIR-99021	16-00265	0.00724266
Axitinib (AG-013736)	16-00265	0.00726917
KI20227	16-00265	0.0100152
RAF265 (CHIR-265)	16-00265	0.0340188
Trametinib (GSK1120212)	16-00289	0.0124268
JNJ-7706621	16-00289	0.00799785
PHA-665752	16-00289	0.0104176
Tozasertib (VX-680)	16-00289	0.0154757
SB-431542	16-00289	0.0058729
Cediranib (AZD2171)	16-00289	0.00544808
Vismodegib (GDC-0449)	16-00289	0.00449075
PRT062607	16-00289	0.00774572
Regorafenib (BAY 73-4506)	16-00289	0.0142722
Selumetinib (AZD6244)	16-00289	0.00307692
Roscovitine (CYC-202)	16-00289	0.0107496
Dovitinib (CHIR-258)	16-00289	0.0233289
CI-1040 (PD184352)	16-00289	0.00812337
CYT387	16-00289	0.0126638
A-674563	16-00289	0.0656071
JAK Inhibitor I	16-00289	0.0109402
Pelitinib (EKB-569)	16-00289	0.013059
MLN120B	16-00289	0.00651709
GSK-1838705A	16-00289	0.00822213
GSK-1904529A	16-00289	0.0134179
Bortezomib (Velcade)	16-00289	0.0172722
Tivozanib (AV-951)	16-00289	0.0119726
SGX-523	16-00289	0.00689685
JQ1	16-00289	0.0149712
DBZ	16-00289	0.00847522
Barasertib (AZD1152-HQPA)	16-00289	0.0184227
Bay 11-7085	16-00289	0.00730527
Entospletinib (GS-9973)	16-00289	0.0107162
STO609	16-00289	0.00763651
BMS-345541	16-00289	0.00620395
LY-333531	16-00289	0.0110607
MLN8054	16-00289	0.00715106
Lenvatinib	16-00289	0.0121622
Afatinib (BIBW-2992)	16-00289	0.0119726
Nutlin 3a	16-00289	0.00575294
Masitinib (AB-1010)	16-00289	0.00822213
Palbociclib	16-00289	0.00834737
Alisertib (MLN8237)	16-00289	0.00787492
Volasertib (BI-6727)	16-00289	0.0107496
VX-745	16-00289	0.00865302
PHT-427	16-00289	0.00498207
Bosutinib (SKI-606)	16-00289	0.00822213
AZD1480	16-00289	0.00975813
Neratinib (HKI-272)	16-00289	0.00774572
Tofacitinib (CP-690550)	16-00289	0.00734712
YM-155	16-00289	0.00660177
Sorafenib	16-00289	0.0227011
GDC-0879	16-00289	0.00482772
Gilteritinib (ASP-2215)	16-00289	0.0451956
Venetoclax	16-00289	0.0300893
Vargetef	16-00289	0.0209589
Motesanib (AMG-706)	16-00289	0.0058729
Imatinib	16-00289	0.00806918
AT7519	16-00289	0.0341536
Saracatinib (AZD0530)	16-00289	0.00686943
KW-2449	16-00289	0.0166003
Doramapimod (BIRB 796)	16-00289	0.010206
NVP-TAE684	16-00289	0.014676
Pazopanib (GW786034)	16-00289	0.00977151
SR9011	16-00289	0.0167878
Lenalidomide	16-00289	0.01344
TG100-115	16-00289	0.00809942
JNJ-28312141	16-00289	0.0126091
Lovastatin	16-00289	0.00835418
PD173955	16-00289	0.0109402
PP242	16-00289	0.0204294
MK-2206	16-00289	0.00638648
JNJ-38877605	16-00289	0.00677871
KU-55933	16-00289	0.00677871
BEZ235	16-00289	0.0129078
Idelalisib	16-00289	0.0109402
Ibrutinib (PCI-32765)	16-00289	0.00760339
INK-128	16-00289	0.021052
MGCD-265	16-00289	0.019922
Gefitinib	16-00289	0.00705556
Sunitinib	16-00289	0.0166204
Cabozantinib	16-00289	0.0256992
Midostaurin	16-00289	0.0107496
Flavopiridol	16-00289	0.0148396
SU11274	16-00289	0.0069617
Canertinib (CI-1033)	16-00289	0.00715106
Panobinostat	16-00289	0.00847522
SNS-032 (BMS-387032)	16-00289	0.111882
GSK690693	16-00289	0.00860576
CHIR-99021	16-00289	0.00545664
Axitinib (AG-013736)	16-00289	0.0117861
KI20227	16-00289	0.0115353
RAF265 (CHIR-265)	16-00289	0.00868653
Trametinib (GSK1120212)	16-00315	0.0112531
JNJ-7706621	16-00315	0.00591659
PHA-665752	16-00315	0.00620567
Tozasertib (VX-680)	16-00315	0.00670568
SB-431542	16-00315	0.00602561
Cediranib (AZD2171)	16-00315	0.00502753
Vismodegib (GDC-0449)	16-00315	0.00414992
PRT062607	16-00315	0.00643948
Regorafenib (BAY 73-4506)	16-00315	0.00862175
Selumetinib (AZD6244)	16-00315	0.00524072
Roscovitine (CYC-202)	16-00315	0.00565461
Dovitinib (CHIR-258)	16-00315	0.00801578
CI-1040 (PD184352)	16-00315	0.00795945
CYT387	16-00315	0.00763232
A-674563	16-00315	0.014878
JAK Inhibitor I	16-00315	0.00790365
Pelitinib (EKB-569)	16-00315	0.00766945
MLN120B	16-00315	0.00681116
GSK-1838705A	16-00315	0.0064795
GSK-1904529A	16-00315	0.00679617
Bortezomib (Velcade)	16-00315	0.0373815
Tivozanib (AV-951)	16-00315	0.0114382
SGX-523	16-00315	0.00583857
JQ1	16-00315	0.0274121
DBZ	16-00315	0.00689741
Barasertib (AZD1152-HQPA)	16-00315	0.0072696
Bay 11-7085	16-00315	0.00643948
Entospletinib (GS-9973)	16-00315	0.00766945
STO609	16-00315	0.00666101
BMS-345541	16-00315	0.00611266
LY-333531	16-00315	0.00793419
MLN8054	16-00315	0.00572964
Lenvatinib	16-00315	0.00996598
Afatinib (BIBW-2992)	16-00315	0.00899564
Nutlin 3a	16-00315	0.005272
Masitinib (AB-1010)	16-00315	0.0082138
Palbociclib	16-00315	0.00580331
Alisertib (MLN8237)	16-00315	0.00595519
Volasertib (BI-6727)	16-00315	0.0096209
VX-745	16-00315	0.00886446
PHT-427	16-00315	0.00450698
Bosutinib (SKI-606)	16-00315	0.0070294
AZD1480	16-00315	0.00601873
Neratinib (HKI-272)	16-00315	0.00996598
Tofacitinib (CP-690550)	16-00315	0.00756683
YM-155	16-00315	0.00411534
Sorafenib	16-00315	0.00809892
GDC-0879	16-00315	0.00496843
Gilteritinib (ASP-2215)	16-00315	0.0116452
Venetoclax	16-00315	0.0417534
Vargetef	16-00315	0.00926626
Motesanib (AMG-706)	16-00315	0.0061805
Imatinib	16-00315	0.00677752
AT7519	16-00315	0.01324
Saracatinib (AZD0530)	16-00315	0.010114
KW-2449	16-00315	0.0079464
Doramapimod (BIRB 796)	16-00315	0.0108959
NVP-TAE684	16-00315	0.00764066
Pazopanib (GW786034)	16-00315	0.00746245
SR9011	16-00315	0.00503913
Lenalidomide	16-00315	0.00523343
TG100-115	16-00315	0.00636035
JNJ-28312141	16-00315	0.010038
Lovastatin	16-00315	0.00482694
PD173955	16-00315	0.0100725
PP242	16-00315	0.0117245
MK-2206	16-00315	0.00684199
JNJ-38877605	16-00315	0.00638103
KU-55933	16-00315	0.00538355
BEZ235	16-00315	0.00807265
Idelalisib	16-00315	0.00830564
Ibrutinib (PCI-32765)	16-00315	0.00659718
INK-128	16-00315	0.010114
MGCD-265	16-00315	0.00752724
Gefitinib	16-00315	0.0064221
Sunitinib	16-00315	0.00809892
Cabozantinib	16-00315	0.0091262
Midostaurin	16-00315	0.00693482
Flavopiridol	16-00315	0.0247075
SU11274	16-00315	0.00558816
Canertinib (CI-1033)	16-00315	0.00587539
Panobinostat	16-00315	0.0171292
SNS-032 (BMS-387032)	16-00315	0.0184655
GSK690693	16-00315	0.0082138
CHIR-99021	16-00315	0.00414992
Axitinib (AG-013736)	16-00315	0.00888604
KI20227	16-00315	0.00989474
RAF265 (CHIR-265)	16-00315	0.00932598
Trametinib (GSK1120212)	16-00332	0.00874236
JNJ-7706621	16-00332	0.00483619
PHA-665752	16-00332	0.00576591
Tozasertib (VX-680)	16-00332	0.00691389
SB-431542	16-00332	0.00674359
Cediranib (AZD2171)	16-00332	0.00540745
Vismodegib (GDC-0449)	16-00332	0.00556091
PRT062607	16-00332	0.00639072
Regorafenib (BAY 73-4506)	16-00332	0.00543377
Selumetinib (AZD6244)	16-00332	0.00658913
Roscovitine (CYC-202)	16-00332	0.0058098
Dovitinib (CHIR-258)	16-00332	0.00718108
CI-1040 (PD184352)	16-00332	0.00720067
CYT387	16-00332	0.00695127
A-674563	16-00332	0.00724006
JAK Inhibitor I	16-00332	0.00793271
Pelitinib (EKB-569)	16-00332	0.0132536
MLN120B	16-00332	0.00610677
GSK-1838705A	16-00332	0.00764623
GSK-1904529A	16-00332	0.0058098
Bortezomib (Velcade)	16-00332	0.0355049
Tivozanib (AV-951)	16-00332	0.00546208
SGX-523	16-00332	0.00494076
JQ1	16-00332	0.0116966
DBZ	16-00332	0.00552849
Barasertib (AZD1152-HQPA)	16-00332	0.00769364
Bay 11-7085	16-00332	0.00518707
Entospletinib (GS-9973)	16-00332	0.00693138
STO609	16-00332	0.0056039
BMS-345541	16-00332	0.00588551
LY-333531	16-00332	0.00551188
MLN8054	16-00332	0.00634004
Lenvatinib	16-00332	0.00592599
Afatinib (BIBW-2992)	16-00332	0.00977392
Nutlin 3a	16-00332	0.0052508
Masitinib (AB-1010)	16-00332	0.00578025
Palbociclib	16-00332	0.00598552
Alisertib (MLN8237)	16-00332	0.00674881
Volasertib (BI-6727)	16-00332	0.00938381
VX-745	16-00332	0.00597793
PHT-427	16-00332	0.00640254
Bosutinib (SKI-606)	16-00332	0.00501325
AZD1480	16-00332	0.00663993
Neratinib (HKI-272)	16-00332	0.00813551
Tofacitinib (CP-690550)	16-00332	0.00799997
YM-155	16-00332	0.00585187
Sorafenib	16-00332	0.00523781
GDC-0879	16-00332	0.00254474
Gilteritinib (ASP-2215)	16-00332	0.0126393
Venetoclax	16-00332	0.00695533
Vargetef	16-00332	0.0048606
Motesanib (AMG-706)	16-00332	0.0059515
Imatinib	16-00332	0.00714392
AT7519	16-00332	0.0107859
Saracatinib (AZD0530)	16-00332	0.00643408
KW-2449	16-00332	0.00517443
Doramapimod (BIRB 796)	16-00332	0.00712272
NVP-TAE684	16-00332	0.00606095
Pazopanib (GW786034)	16-00332	0.0065947
SR9011	16-00332	0.00631379
Lenalidomide	16-00332	0.00708956
TG100-115	16-00332	0.00569485
JNJ-28312141	16-00332	0.00642327
Lovastatin	16-00332	0.00667892
PD173955	16-00332	0.00368407
PP242	16-00332	0.0115369
MK-2206	16-00332	0.0138455
JNJ-38877605	16-00332	0.0054857
KU-55933	16-00332	0.00638684
BEZ235	16-00332	0.00987893
Idelalisib	16-00332	0.00871697
Ibrutinib (PCI-32765)	16-00332	0.00576591
INK-128	16-00332	0.0132972
MGCD-265	16-00332	0.00702681
Gefitinib	16-00332	0.0061271
Sunitinib	16-00332	0.00630907
Cabozantinib	16-00332	0.005645
Midostaurin	16-00332	0.00302193
Flavopiridol	16-00332	0.0435097
SU11274	16-00332	0.00535694
Canertinib (CI-1033)	16-00332	0.0076146
Panobinostat	16-00332	0.0353648
SNS-032 (BMS-387032)	16-00332	0.102106
GSK690693	16-00332	0.00779089
CHIR-99021	16-00332	0.0046109
Axitinib (AG-013736)	16-00332	0.00725194
KI20227	16-00332	0.00684813
RAF265 (CHIR-265)	16-00332	0.0111204
Trametinib (GSK1120212)	16-00339	0.00839506
JNJ-7706621	16-00339	0.00435169
PHA-665752	16-00339	0.00624123
Tozasertib (VX-680)	16-00339	0.00819504
SB-431542	16-00339	0.00687006
Cediranib (AZD2171)	16-00339	0.00542255
Vismodegib (GDC-0449)	16-00339	0.00422517
PRT062607	16-00339	0.00659799
Regorafenib (BAY 73-4506)	16-00339	0.00615651
Selumetinib (AZD6244)	16-00339	0.0044637
Roscovitine (CYC-202)	16-00339	0.00572066
Dovitinib (CHIR-258)	16-00339	0.00686379
CI-1040 (PD184352)	16-00339	0.0078509
CYT387	16-00339	0.00677104
A-674563	16-00339	0.0115649
JAK Inhibitor I	16-00339	0.00718493
Pelitinib (EKB-569)	16-00339	0.0143488
MLN120B	16-00339	0.0070472
GSK-1838705A	16-00339	0.00698069
GSK-1904529A	16-00339	0.00630212
Bortezomib (Velcade)	16-00339	0.00569579
Tivozanib (AV-951)	16-00339	0.00742133
SGX-523	16-00339	0.00559568
JQ1	16-00339	0.0159594
DBZ	16-00339	0.00624123
Barasertib (AZD1152-HQPA)	16-00339	0.0086501
Bay 11-7085	16-00339	0.00621259
Entospletinib (GS-9973)	16-00339	0.00642419
STO609	16-00339	0.0070866
BMS-345541	16-00339	0.00686379
LY-333531	16-00339	0.00587487
MLN8054	16-00339	0.00792781
Lenvatinib	16-00339	0.00662885
Afatinib (BIBW-2992)	16-00339	0.0109257
Nutlin 3a	16-00339	0.0050272
Masitinib (AB-1010)	16-00339	0.00753646
Palbociclib	16-00339	0.00659799
Alisertib (MLN8237)	16-00339	0.0087292
Volasertib (BI-6727)	16-00339	0.0116294
VX-745	16-00339	0.00774049
PHT-427	16-00339	0.00538091
Bosutinib (SKI-606)	16-00339	0.00588108
AZD1480	16-00339	0.00675414
Neratinib (HKI-272)	16-00339	0.00701384
Tofacitinib (CP-690550)	16-00339	0.00902136
YM-155	16-00339	0.00440819
Sorafenib	16-00339	0.0063291
GDC-0879	16-00339	0.00403677
Gilteritinib (ASP-2215)	16-00339	0.0125157
Venetoclax	16-00339	0.0087921
Vargetef	16-00339	0.00807811
Motesanib (AMG-706)	16-00339	0.00548072
Imatinib	16-00339	0.00728398
AT7519	16-00339	0.0347759
Saracatinib (AZD0530)	16-00339	0.00630349
KW-2449	16-00339	0.00562093
Doramapimod (BIRB 796)	16-00339	0.00763213
NVP-TAE684	16-00339	0.00656731
Pazopanib (GW786034)	16-00339	0.00714252
SR9011	16-00339	0.00669592
Lenalidomide	16-00339	0.00576078
TG100-115	16-00339	0.00607178
JNJ-28312141	16-00339	0.00714849
Lovastatin	16-00339	0.00636477
PD173955	16-00339	0.00831426
PP242	16-00339	0.00917325
MK-2206	16-00339	0.00738695
JNJ-38877605	16-00339	0.00560853
KU-55933	16-00339	0.00714252
BEZ235	16-00339	0.00894739
Idelalisib	16-00339	0.00705421
Ibrutinib (PCI-32765)	16-00339	0.00612763
INK-128	16-00339	0.0127823
MGCD-265	16-00339	0.00621873
Gefitinib	16-00339	0.00631842
Sunitinib	16-00339	0.0068327
Cabozantinib	16-00339	0.00661069
Midostaurin	16-00339	0.00471577
Flavopiridol	16-00339	0.0380217
SU11274	16-00339	0.00507067
Canertinib (CI-1033)	16-00339	0.010109
Panobinostat	16-00339	0.0276465
SNS-032 (BMS-387032)	16-00339	0.077674
GSK690693	16-00339	0.00641654
CHIR-99021	16-00339	0.00406808
Axitinib (AG-013736)	16-00339	0.00815191
KI20227	16-00339	0.00803153
RAF265 (CHIR-265)	16-00339	0.0110048
Trametinib (GSK1120212)	16-00354	0.021019
JNJ-7706621	16-00354	0.00528995
PHA-665752	16-00354	0.00759172
Tozasertib (VX-680)	16-00354	0.00741247
SB-431542	16-00354	0.00693834
Cediranib (AZD2171)	16-00354	0.00623285
Vismodegib (GDC-0449)	16-00354	0.00469535
PRT062607	16-00354	0.00927318
Regorafenib (BAY 73-4506)	16-00354	0.00902197
Selumetinib (AZD6244)	16-00354	0.00751882
Roscovitine (CYC-202)	16-00354	0.00676454
Dovitinib (CHIR-258)	16-00354	0.00888807
CI-1040 (PD184352)	16-00354	0.0087149
CYT387	16-00354	0.0144158
A-674563	16-00354	0.0126303
JAK Inhibitor I	16-00354	0.0133968
Pelitinib (EKB-569)	16-00354	0.0265648
MLN120B	16-00354	0.00703327
GSK-1838705A	16-00354	0.00781609
GSK-1904529A	16-00354	0.00963093
Bortezomib (Velcade)	16-00354	0.0168614
Tivozanib (AV-951)	16-00354	0.0135587
SGX-523	16-00354	0.00549208
JQ1	16-00354	0.0211894
DBZ	16-00354	0.00520668
Barasertib (AZD1152-HQPA)	16-00354	0.00767154
Bay 11-7085	16-00354	0.0041828
Entospletinib (GS-9973)	16-00354	0.00803855
STO609	16-00354	0.00502537
BMS-345541	16-00354	0.00533557
LY-333531	16-00354	0.00706467
MLN8054	16-00354	0.00675419
Lenvatinib	16-00354	0.0103125
Afatinib (BIBW-2992)	16-00354	0.00784035
Nutlin 3a	16-00354	0.00460356
Masitinib (AB-1010)	16-00354	0.00759172
Palbociclib	16-00354	0.00516078
Alisertib (MLN8237)	16-00354	0.0057175
Volasertib (BI-6727)	16-00354	0.00953339
VX-745	16-00354	0.0117955
PHT-427	16-00354	0.00612927
Bosutinib (SKI-606)	16-00354	0.00696725
AZD1480	16-00354	0.0102013
Neratinib (HKI-272)	16-00354	0.00889872
Tofacitinib (CP-690550)	16-00354	0.00987258
YM-155	16-00354	0.0144275
Sorafenib	16-00354	0.010708
GDC-0879	16-00354	0.00200265
Gilteritinib (ASP-2215)	16-00354	0.0247658
Venetoclax	16-00354	0.0134615
Vargetef	16-00354	0.0091569
Motesanib (AMG-706)	16-00354	0.00997404
Imatinib	16-00354	0.0111973
AT7519	16-00354	0.0230637
Saracatinib (AZD0530)	16-00354	0.00739374
KW-2449	16-00354	0.00737575
Doramapimod (BIRB 796)	16-00354	0.0194599
NVP-TAE684	16-00354	0.00837525
Pazopanib (GW786034)	16-00354	0.0183142
SR9011	16-00354	0.00831298
Lenalidomide	16-00354	0.00857525
TG100-115	16-00354	0.00611997
JNJ-28312141	16-00354	0.0153112
Lovastatin	16-00354	0.00607494
PD173955	16-00354	0.0135587
PP242	16-00354	0.0350507
MK-2206	16-00354	0.00846375
JNJ-38877605	16-00354	0.00646077
KU-55933	16-00354	0.00700114
BEZ235	16-00354	0.0277838
Idelalisib	16-00354	0.0110409
Ibrutinib (PCI-32765)	16-00354	0.00716774
INK-128	16-00354	0.0400375
MGCD-265	16-00354	0.0137237
Gefitinib	16-00354	0.00777925
Sunitinib	16-00354	0.00987258
Cabozantinib	16-00354	0.0108428
Midostaurin	16-00354	0.00854635
Flavopiridol	16-00354	0.0228008
SU11274	16-00354	0.00834933
Canertinib (CI-1033)	16-00354	0.00664287
Panobinostat	16-00354	0.0186778
SNS-032 (BMS-387032)	16-00354	0.0458223
GSK690693	16-00354	0.00629025
CHIR-99021	16-00354	0.00442593
Axitinib (AG-013736)	16-00354	0.0132959
KI20227	16-00354	0.0157294
RAF265 (CHIR-265)	16-00354	0.0159731
Trametinib (GSK1120212)	16-00356	0.0586125
JNJ-7706621	16-00356	0.00513446
PHA-665752	16-00356	0.00550024
Tozasertib (VX-680)	16-00356	0.00541393
SB-431542	16-00356	0.0057683
Cediranib (AZD2171)	16-00356	0.00486906
Vismodegib (GDC-0449)	16-00356	0.0055058
PRT062607	16-00356	0.0170543
Regorafenib (BAY 73-4506)	16-00356	0.00453009
Selumetinib (AZD6244)	16-00356	0.0262857
Roscovitine (CYC-202)	16-00356	0.0053837
Dovitinib (CHIR-258)	16-00356	0.00627508
CI-1040 (PD184352)	16-00356	0.0188151
CYT387	16-00356	0.0113758
A-674563	16-00356	0.00866359
JAK Inhibitor I	16-00356	0.00748953
Pelitinib (EKB-569)	16-00356	0.0112864
MLN120B	16-00356	0.00617807
GSK-1838705A	16-00356	0.00617807
GSK-1904529A	16-00356	0.00539879
Bortezomib (Velcade)	16-00356	0.0155115
Tivozanib (AV-951)	16-00356	0.00507774
SGX-523	16-00356	0.0044543
JQ1	16-00356	0.0386259
DBZ	16-00356	0.00527068
Barasertib (AZD1152-HQPA)	16-00356	0.00593234
Bay 11-7085	16-00356	0.00591476
Entospletinib (GS-9973)	16-00356	0.0113662
STO609	16-00356	0.00555242
BMS-345541	16-00356	0.00563114
LY-333531	16-00356	0.00486172
MLN8054	16-00356	0.00664803
Lenvatinib	16-00356	0.00580383
Afatinib (BIBW-2992)	16-00356	0.00852733
Nutlin 3a	16-00356	0.00561938
Masitinib (AB-1010)	16-00356	0.00574156
Palbociclib	16-00356	0.00612763
Alisertib (MLN8237)	16-00356	0.00530898
Volasertib (BI-6727)	16-00356	0.00684819
VX-745	16-00356	0.00569507
PHT-427	16-00356	0.00565668
Bosutinib (SKI-606)	16-00356	0.00459615
AZD1480	16-00356	0.00619499
Neratinib (HKI-272)	16-00356	0.00898483
Tofacitinib (CP-690550)	16-00356	0.00763412
YM-155	16-00356	0.00573614
Sorafenib	16-00356	0.00383435
GDC-0879	16-00356	0.00381047
Gilteritinib (ASP-2215)	16-00356	0.029242
Venetoclax	16-00356	0.00747448
Vargetef	16-00356	0.00544435
Motesanib (AMG-706)	16-00356	0.00601645
Imatinib	16-00356	0.0057042
AT7519	16-00356	0.055313
Saracatinib (AZD0530)	16-00356	0.00583325
KW-2449	16-00356	0.00488188
Doramapimod (BIRB 796)	16-00356	0.00711704
NVP-TAE684	16-00356	0.00676823
Pazopanib (GW786034)	16-00356	0.00559405
SR9011	16-00356	0.00496261
Lenalidomide	16-00356	0.00587853
TG100-115	16-00356	0.00509223
JNJ-28312141	16-00356	0.00566483
Lovastatin	16-00356	0.00555811
PD173955	16-00356	0.00402064
PP242	16-00356	0.0080354
MK-2206	16-00356	0.00755789
JNJ-38877605	16-00356	0.00505129
KU-55933	16-00356	0.00589909
BEZ235	16-00356	0.00923978
Idelalisib	16-00356	0.00765032
Ibrutinib (PCI-32765)	16-00356	0.0127654
INK-128	16-00356	0.0108993
MGCD-265	16-00356	0.00690907
Gefitinib	16-00356	0.00644105
Sunitinib	16-00356	0.00624132
Cabozantinib	16-00356	0.00526369
Midostaurin	16-00356	0.00335672
Flavopiridol	16-00356	0.0493475
SU11274	16-00356	0.00487499
Canertinib (CI-1033)	16-00356	0.0108242
Panobinostat	16-00356	0.0408323
SNS-032 (BMS-387032)	16-00356	0.103971
GSK690693	16-00356	0.00594692
CHIR-99021	16-00356	0.00386988
Axitinib (AG-013736)	16-00356	0.00520121
KI20227	16-00356	0.00634991
RAF265 (CHIR-265)	16-00356	0.00747576
Trametinib (GSK1120212)	16-00358	0.00972479
JNJ-7706621	16-00358	0.00562767
PHA-665752	16-00358	0.00715281
Tozasertib (VX-680)	16-00358	0.00988926
SB-431542	16-00358	0.00755293
Cediranib (AZD2171)	16-00358	0.00408976
Vismodegib (GDC-0449)	16-00358	0.00270198
PRT062607	16-00358	0.00672003
Regorafenib (BAY 73-4506)	16-00358	0.00950961
Selumetinib (AZD6244)	16-00358	0.00498043
Roscovitine (CYC-202)	16-00358	0.0061324
Dovitinib (CHIR-258)	16-00358	0.0190075
CI-1040 (PD184352)	16-00358	0.00579143
CYT387	16-00358	0.00699458
A-674563	16-00358	0.0208687
JAK Inhibitor I	16-00358	0.00853774
Pelitinib (EKB-569)	16-00358	0.026506
MLN120B	16-00358	0.00706346
GSK-1838705A	16-00358	0.00857581
GSK-1904529A	16-00358	0.0102304
Bortezomib (Velcade)	16-00358	0.00827255
Tivozanib (AV-951)	16-00358	0.0185578
SGX-523	16-00358	0.00639741
JQ1	16-00358	0.0223141
DBZ	16-00358	0.00680386
Barasertib (AZD1152-HQPA)	16-00358	0.0104927
Bay 11-7085	16-00358	0.00813326
Entospletinib (GS-9973)	16-00358	0.0168169
STO609	16-00358	0.00631202
BMS-345541	16-00358	0.00910429
LY-333531	16-00358	0.00702148
MLN8054	16-00358	0.00682243
Lenvatinib	16-00358	0.009701
Afatinib (BIBW-2992)	16-00358	0.0108134
Nutlin 3a	16-00358	0.00386073
Masitinib (AB-1010)	16-00358	0.00857581
Palbociclib	16-00358	0.00724362
Alisertib (MLN8237)	16-00358	0.00463111
Volasertib (BI-6727)	16-00358	0.0161911
VX-745	16-00358	0.0158442
PHT-427	16-00358	0.00476753
Bosutinib (SKI-606)	16-00358	0.00792352
AZD1480	16-00358	0.00715281
Neratinib (HKI-272)	16-00358	0.0105708
Tofacitinib (CP-690550)	16-00358	0.00653707
YM-155	16-00358	0.00246484
Sorafenib	16-00358	0.00958639
GDC-0879	16-00358	0.00498043
Gilteritinib (ASP-2215)	16-00358	0.0248973
Venetoclax	16-00358	0.0126924
Vargetef	16-00358	0.00765645
Motesanib (AMG-706)	16-00358	0.00592671
Imatinib	16-00358	0.00921104
AT7519	16-00358	0.0233283
Saracatinib (AZD0530)	16-00358	0.00878725
KW-2449	16-00358	0.0105708
Doramapimod (BIRB 796)	16-00358	0.0109658
NVP-TAE684	16-00358	0.0117373
Pazopanib (GW786034)	16-00358	0.00982208
SR9011	16-00358	0.00979923
Lenalidomide	16-00358	0.00751164
TG100-115	16-00358	0.00639741
JNJ-28312141	16-00358	0.0122967
Lovastatin	16-00358	0.00699174
PD173955	16-00358	0.0173087
PP242	16-00358	0.0253468
MK-2206	16-00358	0.00679045
JNJ-38877605	16-00358	0.00935865
KU-55933	16-00358	0.00733428
BEZ235	16-00358	0.0297999
Idelalisib	16-00358	0.0137151
Ibrutinib (PCI-32765)	16-00358	0.00792352
INK-128	16-00358	0.0383008
MGCD-265	16-00358	0.0104073
Gefitinib	16-00358	0.00728091
Sunitinib	16-00358	0.0125729
Cabozantinib	16-00358	0.0127267
Midostaurin	16-00358	0.00777464
Flavopiridol	16-00358	0.0385437
SU11274	16-00358	0.00733428
Canertinib (CI-1033)	16-00358	0.00523929
Panobinostat	16-00358	0.0170388
SNS-032 (BMS-387032)	16-00358	0.0845298
GSK690693	16-00358	0.00752521
CHIR-99021	16-00358	0.00482708
Axitinib (AG-013736)	16-00358	0.0110487
KI20227	16-00358	0.0142434
RAF265 (CHIR-265)	16-00358	0.030849
Trametinib (GSK1120212)	16-00479	0.0314088
JNJ-7706621	16-00479	0.0067055
PHA-665752	16-00479	0.00591084
Tozasertib (VX-680)	16-00479	0.00694604
SB-431542	16-00479	0.00762046
Cediranib (AZD2171)	16-00479	0.00576879
Vismodegib (GDC-0449)	16-00479	0.00474802
PRT062607	16-00479	0.00917389
Regorafenib (BAY 73-4506)	16-00479	0.00882684
Selumetinib (AZD6244)	16-00479	0.0095014
Roscovitine (CYC-202)	16-00479	0.00560857
Dovitinib (CHIR-258)	16-00479	0.00927582
CI-1040 (PD184352)	16-00479	0.0118815
CYT387	16-00479	0.0140049
A-674563	16-00479	0.0162652
JAK Inhibitor I	16-00479	0.0146999
Pelitinib (EKB-569)	16-00479	0.0176147
MLN120B	16-00479	0.00708001
GSK-1838705A	16-00479	0.0076493
GSK-1904529A	16-00479	0.00675446
Bortezomib (Velcade)	16-00479	0.00600257
Tivozanib (AV-951)	16-00479	0.0191774
SGX-523	16-00479	0.00605712
JQ1	16-00479	0.0145947
DBZ	16-00479	0.0071253
Barasertib (AZD1152-HQPA)	16-00479	0.00845719
Bay 11-7085	16-00479	0.00690249
Entospletinib (GS-9973)	16-00479	0.012938
STO609	16-00479	0.00447506
BMS-345541	16-00479	0.00596171
LY-333531	16-00479	0.00756869
MLN8054	16-00479	0.0058204
Lenvatinib	16-00479	0.00977543
Afatinib (BIBW-2992)	16-00479	0.00766126
Nutlin 3a	16-00479	0.00508558
Masitinib (AB-1010)	16-00479	0.0100609
Palbociclib	16-00479	0.00656409
Alisertib (MLN8237)	16-00479	0.006255
Volasertib (BI-6727)	16-00479	0.0109057
VX-745	16-00479	0.00629833
PHT-427	16-00479	0.00628638
Bosutinib (SKI-606)	16-00479	0.00656409
AZD1480	16-00479	0.011597
Neratinib (HKI-272)	16-00479	0.012059
Tofacitinib (CP-690550)	16-00479	0.0126116
YM-155	16-00479	0.00526145
Sorafenib	16-00479	0.00766133
GDC-0879	16-00479	0.00449232
Gilteritinib (ASP-2215)	16-00479	0.0187415
Venetoclax	16-00479	0.00745311
Vargetef	16-00479	0.0118815
Motesanib (AMG-706)	16-00479	0.00876371
Imatinib	16-00479	0.00788652
AT7519	16-00479	0.0449016
Saracatinib (AZD0530)	16-00479	0.00653648
KW-2449	16-00479	0.00833644
Doramapimod (BIRB 796)	16-00479	0.00885448
NVP-TAE684	16-00479	0.00963703
Pazopanib (GW786034)	16-00479	0.00956518
SR9011	16-00479	0.00736613
Lenalidomide	16-00479	0.00462638
TG100-115	16-00479	0.00576879
JNJ-28312141	16-00479	0.0100235
Lovastatin	16-00479	0.00732729
PD173955	16-00479	0.0140049
PP242	16-00479	0.023491
MK-2206	16-00479	0.00735439
JNJ-38877605	16-00479	0.00679915
KU-55933	16-00479	0.00721884
BEZ235	16-00479	0.0203443
Idelalisib	16-00479	0.0084403
Ibrutinib (PCI-32765)	16-00479	0.00636313
INK-128	16-00479	0.0159449
MGCD-265	16-00479	0.0084592
Gefitinib	16-00479	0.00636841
Sunitinib	16-00479	0.0080586
Cabozantinib	16-00479	0.0135117
Midostaurin	16-00479	0.0120923
Flavopiridol	16-00479	0.0330396
SU11274	16-00479	0.00556771
Canertinib (CI-1033)	16-00479	0.00698171
Panobinostat	16-00479	0.0237597
SNS-032 (BMS-387032)	16-00479	0.0714672
GSK690693	16-00479	0.00717097
CHIR-99021	16-00479	0.00553349
Axitinib (AG-013736)	16-00479	0.0122516
KI20227	16-00479	0.0170545
RAF265 (CHIR-265)	16-00479	0.0101582
Trametinib (GSK1120212)	16-00494	0.0103551
JNJ-7706621	16-00494	0.00682821
PHA-665752	16-00494	0.00597706
Tozasertib (VX-680)	16-00494	0.0121774
SB-431542	16-00494	0.00491709
Cediranib (AZD2171)	16-00494	0.00572801
Vismodegib (GDC-0449)	16-00494	0.00585826
PRT062607	16-00494	0.00620773
Regorafenib (BAY 73-4506)	16-00494	0.0064387
Selumetinib (AZD6244)	16-00494	0.00897155
Roscovitine (CYC-202)	16-00494	0.00629493
Dovitinib (CHIR-258)	16-00494	0.012347
CI-1040 (PD184352)	16-00494	0.00632883
CYT387	16-00494	0.0104214
A-674563	16-00494	0.0120526
JAK Inhibitor I	16-00494	0.0118087
Pelitinib (EKB-569)	16-00494	0.00913003
MLN120B	16-00494	0.00574232
GSK-1838705A	16-00494	0.00907432
GSK-1904529A	16-00494	0.00496881
Bortezomib (Velcade)	16-00494	0.00792014
Tivozanib (AV-951)	16-00494	0.00934374
SGX-523	16-00494	0.00485744
JQ1	16-00494	0.00879556
DBZ	16-00494	0.0045937
Barasertib (AZD1152-HQPA)	16-00494	0.0116743
Bay 11-7085	16-00494	0.00809269
Entospletinib (GS-9973)	16-00494	0.00645638
STO609	16-00494	0.00459139
BMS-345541	16-00494	0.00541485
LY-333531	16-00494	0.00515468
MLN8054	16-00494	0.00507408
Lenvatinib	16-00494	0.0128078
Afatinib (BIBW-2992)	16-00494	0.00729664
Nutlin 3a	16-00494	0.0063352
Masitinib (AB-1010)	16-00494	0.00622349
Palbociclib	16-00494	0.0130693
Alisertib (MLN8237)	16-00494	0.0130623
Volasertib (BI-6727)	16-00494	0.0142081
VX-745	16-00494	0.00752526
PHT-427	16-00494	0.00547749
Bosutinib (SKI-606)	16-00494	0.00630303
AZD1480	16-00494	0.00673761
Neratinib (HKI-272)	16-00494	0.00746343
Tofacitinib (CP-690550)	16-00494	0.00556551
YM-155	16-00494	0.00556385
Sorafenib	16-00494	0.00632883
GDC-0879	16-00494	0.00320629
Gilteritinib (ASP-2215)	16-00494	0.0384287
Venetoclax	16-00494	0.0133849
Vargetef	16-00494	0.0087455
Motesanib (AMG-706)	16-00494	0.00729926
Imatinib	16-00494	0.00621412
AT7519	16-00494	0.0128318
Saracatinib (AZD0530)	16-00494	0.00503431
KW-2449	16-00494	0.00627107
Doramapimod (BIRB 796)	16-00494	0.00836762
NVP-TAE684	16-00494	0.0121881
Pazopanib (GW786034)	16-00494	0.00742492
SR9011	16-00494	0.00439689
Lenalidomide	16-00494	0.00534404
TG100-115	16-00494	0.00551844
JNJ-28312141	16-00494	0.0137444
Lovastatin	16-00494	0.00783644
PD173955	16-00494	0.00725605
PP242	16-00494	0.0268391
MK-2206	16-00494	0.0219475
JNJ-38877605	16-00494	0.00590286
KU-55933	16-00494	0.00537684
BEZ235	16-00494	0.0310106
Idelalisib	16-00494	0.010727
Ibrutinib (PCI-32765)	16-00494	0.00758395
INK-128	16-00494	0.0518925
MGCD-265	16-00494	0.0059837
Gefitinib	16-00494	0.00532732
Sunitinib	16-00494	0.00664613
Cabozantinib	16-00494	0.00697738
Midostaurin	16-00494	0.00765393
Flavopiridol	16-00494	0.108507
SU11274	16-00494	0.00669194
Canertinib (CI-1033)	16-00494	0.00547749
Panobinostat	16-00494	0.0854752
SNS-032 (BMS-387032)	16-00494	0.334087
GSK690693	16-00494	0.00824966
CHIR-99021	16-00494	0.00528956
Axitinib (AG-013736)	16-00494	0.00811487
KI20227	16-00494	0.00809269
RAF265 (CHIR-265)	16-00494	0.00849054
Trametinib (GSK1120212)	16-00538	0.035888
JNJ-7706621	16-00538	0.00593426
PHA-665752	16-00538	0.00607026
Tozasertib (VX-680)	16-00538	0.00564359
SB-431542	16-00538	0.00733462
Cediranib (AZD2171)	16-00538	0.00568853
Vismodegib (GDC-0449)	16-00538	0.00475749
PRT062607	16-00538	0.0135136
Regorafenib (BAY 73-4506)	16-00538	0.00662018
Selumetinib (AZD6244)	16-00538	0.0135894
Roscovitine (CYC-202)	16-00538	0.00528838
Dovitinib (CHIR-258)	16-00538	0.00827116
CI-1040 (PD184352)	16-00538	0.0107786
CYT387	16-00538	0.0134413
A-674563	16-00538	0.0170703
JAK Inhibitor I	16-00538	0.0117626
Pelitinib (EKB-569)	16-00538	0.00469845
MLN120B	16-00538	0.00687427
GSK-1838705A	16-00538	0.00687427
GSK-1904529A	16-00538	0.00726243
Bortezomib (Velcade)	16-00538	0.0424508
Tivozanib (AV-951)	16-00538	0.0538863
SGX-523	16-00538	0.00607026
JQ1	16-00538	0.0220647
DBZ	16-00538	0.00696185
Barasertib (AZD1152-HQPA)	16-00538	0.00610498
Bay 11-7085	16-00538	0.00619585
Entospletinib (GS-9973)	16-00538	0.0171031
STO609	16-00538	0.00577559
BMS-345541	16-00538	0.0062924
LY-333531	16-00538	0.00726243
MLN8054	16-00538	0.00493381
Lenvatinib	16-00538	0.0107232
Afatinib (BIBW-2992)	16-00538	0.00547254
Nutlin 3a	16-00538	0.00522964
Masitinib (AB-1010)	16-00538	0.00771709
Palbociclib	16-00538	0.00637706
Alisertib (MLN8237)	16-00538	0.00513019
Volasertib (BI-6727)	16-00538	0.00942914
VX-745	16-00538	0.00837784
PHT-427	16-00538	0.00507083
Bosutinib (SKI-606)	16-00538	0.00788782
AZD1480	16-00538	0.00771709
Neratinib (HKI-272)	16-00538	0.0074862
Tofacitinib (CP-690550)	16-00538	0.0120749
YM-155	16-00538	0.0198212
Sorafenib	16-00538	0.00893556
GDC-0879	16-00538	0.00485064
Gilteritinib (ASP-2215)	16-00538	0.026005
Venetoclax	16-00538	0.00607026
Vargetef	16-00538	0.0101414
Motesanib (AMG-706)	16-00538	0.0159083
Imatinib	16-00538	0.00708595
AT7519	16-00538	0.145281
Saracatinib (AZD0530)	16-00538	0.0079072
KW-2449	16-00538	0.00761701
Doramapimod (BIRB 796)	16-00538	0.0151702
NVP-TAE684	16-00538	0.00959254
Pazopanib (GW786034)	16-00538	0.0240007
SR9011	16-00538	0.0063109
Lenalidomide	16-00538	0.00580465
TG100-115	16-00538	0.00702102
JNJ-28312141	16-00538	0.0301897
Lovastatin	16-00538	0.00574946
PD173955	16-00538	0.0178279
PP242	16-00538	0.0664123
MK-2206	16-00538	0.00977604
JNJ-38877605	16-00538	0.0071208
KU-55933	16-00538	0.00678193
BEZ235	16-00538	0.0262188
Idelalisib	16-00538	0.0122588
Ibrutinib (PCI-32765)	16-00538	0.0111058
INK-128	16-00538	0.0506187
MGCD-265	16-00538	0.00703557
Gefitinib	16-00538	0.00703409
Sunitinib	16-00538	0.0159487
Cabozantinib	16-00538	0.0141612
Midostaurin	16-00538	0.0109865
Flavopiridol	16-00538	0.0555148
SU11274	16-00538	0.00566404
Canertinib (CI-1033)	16-00538	0.00251445
Panobinostat	16-00538	0.042918
SNS-032 (BMS-387032)	16-00538	0.101858
GSK690693	16-00538	0.00745397
CHIR-99021	16-00538	0.004464
Axitinib (AG-013736)	16-00538	0.0138209
KI20227	16-00538	0.0192266
RAF265 (CHIR-265)	16-00538	0.00840898
Trametinib (GSK1120212)	16-00540	0.010654
JNJ-7706621	16-00540	0.00595223
PHA-665752	16-00540	0.00655821
Tozasertib (VX-680)	16-00540	0.00906174
SB-431542	16-00540	0.00516571
Cediranib (AZD2171)	16-00540	0.00445808
Vismodegib (GDC-0449)	16-00540	0.00512656
PRT062607	16-00540	0.00821982
Regorafenib (BAY 73-4506)	16-00540	0.00893175
Selumetinib (AZD6244)	16-00540	0.00921733
Roscovitine (CYC-202)	16-00540	0.00543391
Dovitinib (CHIR-258)	16-00540	0.0112752
CI-1040 (PD184352)	16-00540	0.00903399
CYT387	16-00540	0.0124667
A-674563	16-00540	0.0253752
JAK Inhibitor I	16-00540	0.0120774
Pelitinib (EKB-569)	16-00540	0.00868448
MLN120B	16-00540	0.00643839
GSK-1838705A	16-00540	0.00653805
GSK-1904529A	16-00540	0.00526125
Bortezomib (Velcade)	16-00540	0.00556575
Tivozanib (AV-951)	16-00540	0.0102784
SGX-523	16-00540	0.00534366
JQ1	16-00540	0.00921733
DBZ	16-00540	0.00655821
Barasertib (AZD1152-HQPA)	16-00540	0.00899509
Bay 11-7085	16-00540	0.00616918
Entospletinib (GS-9973)	16-00540	0.00824559
STO609	16-00540	0.00504621
BMS-345541	16-00540	0.00529166
LY-333531	16-00540	0.00899509
MLN8054	16-00540	0.00709489
Lenvatinib	16-00540	0.00941062
Afatinib (BIBW-2992)	16-00540	0.00747486
Nutlin 3a	16-00540	0.00478004
Masitinib (AB-1010)	16-00540	0.00727013
Palbociclib	16-00540	0.00616918
Alisertib (MLN8237)	16-00540	0.00595223
Volasertib (BI-6727)	16-00540	0.00852835
VX-745	16-00540	0.00876286
PHT-427	16-00540	0.00487586
Bosutinib (SKI-606)	16-00540	0.00486443
AZD1480	16-00540	0.00674324
Neratinib (HKI-272)	16-00540	0.00748138
Tofacitinib (CP-690550)	16-00540	0.00686812
YM-155	16-00540	0.00547529
Sorafenib	16-00540	0.0121004
GDC-0879	16-00540	0.0036418
Gilteritinib (ASP-2215)	16-00540	0.012829
Venetoclax	16-00540	0.0515212
Vargetef	16-00540	0.0130637
Motesanib (AMG-706)	16-00540	0.00642101
Imatinib	16-00540	0.00526125
AT7519	16-00540	0.0123169
Saracatinib (AZD0530)	16-00540	0.00669331
KW-2449	16-00540	0.00855412
Doramapimod (BIRB 796)	16-00540	0.00989014
NVP-TAE684	16-00540	0.00881717
Pazopanib (GW786034)	16-00540	0.00616233
SR9011	16-00540	0.00569955
Lenalidomide	16-00540	0.00798062
TG100-115	16-00540	0.00521902
JNJ-28312141	16-00540	0.0180987
Lovastatin	16-00540	0.00627761
PD173955	16-00540	0.0125111
PP242	16-00540	0.0208305
MK-2206	16-00540	0.00881617
JNJ-38877605	16-00540	0.00608532
KU-55933	16-00540	0.00600947
BEZ235	16-00540	0.00946314
Idelalisib	16-00540	0.00773167
Ibrutinib (PCI-32765)	16-00540	0.00757785
INK-128	16-00540	0.0236847
MGCD-265	16-00540	0.00820453
Gefitinib	16-00540	0.00659745
Sunitinib	16-00540	0.0111775
Cabozantinib	16-00540	0.0118752
Midostaurin	16-00540	0.00830236
Flavopiridol	16-00540	0.164557
SU11274	16-00540	0.00778372
Canertinib (CI-1033)	16-00540	0.0049055
Panobinostat	16-00540	0.0296629
SNS-032 (BMS-387032)	16-00540	0.0502153
GSK690693	16-00540	0.00634061
CHIR-99021	16-00540	0.00148443
Axitinib (AG-013736)	16-00540	0.00991966
KI20227	16-00540	0.00622568
RAF265 (CHIR-265)	16-00540	0.0305874
Trametinib (GSK1120212)	16-00564	0.00798844
JNJ-7706621	16-00564	0.00553069
PHA-665752	16-00564	0.00669497
Tozasertib (VX-680)	16-00564	0.00741192
SB-431542	16-00564	0.0073768
Cediranib (AZD2171)	16-00564	0.00418289
Vismodegib (GDC-0449)	16-00564	0.00382705
PRT062607	16-00564	0.00711502
Regorafenib (BAY 73-4506)	16-00564	0.00691945
Selumetinib (AZD6244)	16-00564	0.00609583
Roscovitine (CYC-202)	16-00564	0.00508613
Dovitinib (CHIR-258)	16-00564	0.00826392
CI-1040 (PD184352)	16-00564	0.00723195
CYT387	16-00564	0.0101331
A-674563	16-00564	0.0113556
JAK Inhibitor I	16-00564	0.00901179
Pelitinib (EKB-569)	16-00564	0.00924169
MLN120B	16-00564	0.00743599
GSK-1838705A	16-00564	0.00836498
GSK-1904529A	16-00564	0.00673458
Bortezomib (Velcade)	16-00564	0.00798844
Tivozanib (AV-951)	16-00564	0.0087019
SGX-523	16-00564	0.00579666
JQ1	16-00564	0.00893103
DBZ	16-00564	0.00687102
Barasertib (AZD1152-HQPA)	16-00564	0.0073768
Bay 11-7085	16-00564	0.006931
Entospletinib (GS-9973)	16-00564	0.00772783
STO609	16-00564	0.00583717
BMS-345541	16-00564	0.00661825
LY-333531	16-00564	0.00594904
MLN8054	16-00564	0.0066148
Lenvatinib	16-00564	0.0138402
Afatinib (BIBW-2992)	16-00564	0.0077748
Nutlin 3a	16-00564	0.00376785
Masitinib (AB-1010)	16-00564	0.00836498
Palbociclib	16-00564	0.00756967
Alisertib (MLN8237)	16-00564	0.00631112
Volasertib (BI-6727)	16-00564	0.0122961
VX-745	16-00564	0.00561628
PHT-427	16-00564	0.00389168
Bosutinib (SKI-606)	16-00564	0.00589438
AZD1480	16-00564	0.00542449
Neratinib (HKI-272)	16-00564	0.00910246
Tofacitinib (CP-690550)	16-00564	0.00744531
YM-155	16-00564	0.00464135
Sorafenib	16-00564	0.00685915
GDC-0879	16-00564	0.00499751
Gilteritinib (ASP-2215)	16-00564	0.0113556
Venetoclax	16-00564	0.0120927
Vargetef	16-00564	0.00766111
Motesanib (AMG-706)	16-00564	0.00480075
Imatinib	16-00564	0.0054086
AT7519	16-00564	0.0701848
Saracatinib (AZD0530)	16-00564	0.00772783
KW-2449	16-00564	0.00724121
Doramapimod (BIRB 796)	16-00564	0.0101331
NVP-TAE684	16-00564	0.00813737
Pazopanib (GW786034)	16-00564	0.00559814
SR9011	16-00564	0.00751464
Lenalidomide	16-00564	0.00565367
TG100-115	16-00564	0.00574852
JNJ-28312141	16-00564	0.0172732
Lovastatin	16-00564	0.0132983
PD173955	16-00564	0.00847904
PP242	16-00564	0.0149032
MK-2206	16-00564	0.00616417
JNJ-38877605	16-00564	0.00698251
KU-55933	16-00564	0.00673458
BEZ235	16-00564	0.0119302
Idelalisib	16-00564	0.00909766
Ibrutinib (PCI-32765)	16-00564	0.00868218
INK-128	16-00564	0.0121106
MGCD-265	16-00564	0.00597468
Gefitinib	16-00564	0.00698251
Sunitinib	16-00564	0.00794771
Cabozantinib	16-00564	0.0070463
Midostaurin	16-00564	0.00656578
Flavopiridol	16-00564	0.0771855
SU11274	16-00564	0.0073768
Canertinib (CI-1033)	16-00564	0.00698251
Panobinostat	16-00564	0.0634638
SNS-032 (BMS-387032)	16-00564	0.165661
GSK690693	16-00564	0.00646899
CHIR-99021	16-00564	0.0046118
Axitinib (AG-013736)	16-00564	0.00910246
KI20227	16-00564	0.00663756
RAF265 (CHIR-265)	16-00564	0.0122488
Trametinib (GSK1120212)	16-00593	0.0389706
JNJ-7706621	16-00593	0.00502727
PHA-665752	16-00593	0.00633873
Tozasertib (VX-680)	16-00593	0.00562219
SB-431542	16-00593	0.00472482
Cediranib (AZD2171)	16-00593	0.0079135
Vismodegib (GDC-0449)	16-00593	0.00438033
PRT062607	16-00593	0.00782064
Regorafenib (BAY 73-4506)	16-00593	0.00923145
Selumetinib (AZD6244)	16-00593	0.018596
Roscovitine (CYC-202)	16-00593	0.00491707
Dovitinib (CHIR-258)	16-00593	0.0117569
CI-1040 (PD184352)	16-00593	0.0146162
CYT387	16-00593	0.00747884
A-674563	16-00593	0.0116098
JAK Inhibitor I	16-00593	0.0104442
Pelitinib (EKB-569)	16-00593	0.0143248
MLN120B	16-00593	0.00692686
GSK-1838705A	16-00593	0.00643865
GSK-1904529A	16-00593	0.00586234
Bortezomib (Velcade)	16-00593	0.0585539
Tivozanib (AV-951)	16-00593	0.0147366
SGX-523	16-00593	0.00463219
JQ1	16-00593	0.0286331
DBZ	16-00593	0.00589492
Barasertib (AZD1152-HQPA)	16-00593	0.00586234
Bay 11-7085	16-00593	0.00602543
Entospletinib (GS-9973)	16-00593	0.00887422
STO609	16-00593	0.00426201
BMS-345541	16-00593	0.00565402
LY-333531	16-00593	0.00923145
MLN8054	16-00593	0.00514074
Lenvatinib	16-00593	0.0113567
Afatinib (BIBW-2992)	16-00593	0.00985522
Nutlin 3a	16-00593	0.00534761
Masitinib (AB-1010)	16-00593	0.00796049
Palbociclib	16-00593	0.00681015
Alisertib (MLN8237)	16-00593	0.00555916
Volasertib (BI-6727)	16-00593	0.0141498
VX-745	16-00593	0.00641217
PHT-427	16-00593	0.00603467
Bosutinib (SKI-606)	16-00593	0.00763922
AZD1480	16-00593	0.00669594
Neratinib (HKI-272)	16-00593	0.0118393
Tofacitinib (CP-690550)	16-00593	0.00699616
YM-155	16-00593	0.00477806
Sorafenib	16-00593	0.00995821
GDC-0879	16-00593	0.00199361
Gilteritinib (ASP-2215)	16-00593	0.0302891
Venetoclax	16-00593	0.0106148
Vargetef	16-00593	0.0140368
Motesanib (AMG-706)	16-00593	0.0107313
Imatinib	16-00593	0.00643603
AT7519	16-00593	0.0301131
Saracatinib (AZD0530)	16-00593	0.00806063
KW-2449	16-00593	0.0075506
Doramapimod (BIRB 796)	16-00593	0.0101624
NVP-TAE684	16-00593	0.012007
Pazopanib (GW786034)	16-00593	0.0105069
SR9011	16-00593	0.00537935
Lenalidomide	16-00593	0.00483239
TG100-115	16-00593	0.00543455
JNJ-28312141	16-00593	0.0258525
Lovastatin	16-00593	0.00584242
PD173955	16-00593	0.00462756
PP242	16-00593	0.0251993
MK-2206	16-00593	0.0142642
JNJ-38877605	16-00593	0.00528841
KU-55933	16-00593	0.00614102
BEZ235	16-00593	0.0302891
Idelalisib	16-00593	0.012273
Ibrutinib (PCI-32765)	16-00593	0.00567457
INK-128	16-00593	0.0305726
MGCD-265	16-00593	0.00907865
Gefitinib	16-00593	0.00518454
Sunitinib	16-00593	0.00874091
Cabozantinib	16-00593	0.0173437
Midostaurin	16-00593	0.00691934
Flavopiridol	16-00593	0.0471699
SU11274	16-00593	0.00757336
Canertinib (CI-1033)	16-00593	0.00695415
Panobinostat	16-00593	0.0421578
SNS-032 (BMS-387032)	16-00593	0.0288035
GSK690693	16-00593	0.00696632
CHIR-99021	16-00593	0.00246058
Axitinib (AG-013736)	16-00593	0.00865971
KI20227	16-00593	0.0218967
RAF265 (CHIR-265)	16-00593	0.0162802
Trametinib (GSK1120212)	16-00595	0.0104943
JNJ-7706621	16-00595	0.00512529
PHA-665752	16-00595	0.0101966
Tozasertib (VX-680)	16-00595	0.00703502
SB-431542	16-00595	0.00801098
Cediranib (AZD2171)	16-00595	0.00719927
Vismodegib (GDC-0449)	16-00595	0.00416031
PRT062607	16-00595	0.00929967
Regorafenib (BAY 73-4506)	16-00595	0.00891259
Selumetinib (AZD6244)	16-00595	0.00966037
Roscovitine (CYC-202)	16-00595	0.0049143
Dovitinib (CHIR-258)	16-00595	0.00996606
CI-1040 (PD184352)	16-00595	0.0078887
CYT387	16-00595	0.00871575
A-674563	16-00595	0.00760141
JAK Inhibitor I	16-00595	0.0103855
Pelitinib (EKB-569)	16-00595	0.016407
MLN120B	16-00595	0.0102623
GSK-1838705A	16-00595	0.0105369
GSK-1904529A	16-00595	0.00887391
Bortezomib (Velcade)	16-00595	0.00915168
Tivozanib (AV-951)	16-00595	0.0106048
SGX-523	16-00595	0.00778024
JQ1	16-00595	0.0135196
DBZ	16-00595	0.00806194
Barasertib (AZD1152-HQPA)	16-00595	0.0084274
Bay 11-7085	16-00595	0.00787266
Entospletinib (GS-9973)	16-00595	0.0106774
STO609	16-00595	0.00477236
BMS-345541	16-00595	0.00595031
LY-333531	16-00595	0.00749755
MLN8054	16-00595	0.00688711
Lenvatinib	16-00595	0.0122018
Afatinib (BIBW-2992)	16-00595	0.00798511
Nutlin 3a	16-00595	0.00533735
Masitinib (AB-1010)	16-00595	0.00995482
Palbociclib	16-00595	0.00796655
Alisertib (MLN8237)	16-00595	0.00600202
Volasertib (BI-6727)	16-00595	0.00976545
VX-745	16-00595	0.00592465
PHT-427	16-00595	0.00564503
Bosutinib (SKI-606)	16-00595	0.00796655
AZD1480	16-00595	0.0100413
Neratinib (HKI-272)	16-00595	0.0145247
Tofacitinib (CP-690550)	16-00595	0.011527
YM-155	16-00595	0.00669788
Sorafenib	16-00595	0.00690975
GDC-0879	16-00595	0.00467947
Gilteritinib (ASP-2215)	16-00595	0.00859058
Venetoclax	16-00595	0.0141527
Vargetef	16-00595	0.00854941
Motesanib (AMG-706)	16-00595	0.00697029
Imatinib	16-00595	0.00781312
AT7519	16-00595	0.019548
Saracatinib (AZD0530)	16-00595	0.00804461
KW-2449	16-00595	0.00852815
Doramapimod (BIRB 796)	16-00595	0.0105493
NVP-TAE684	16-00595	0.0137257
Pazopanib (GW786034)	16-00595	0.00832059
SR9011	16-00595	0.00759043
Lenalidomide	16-00595	0.00982708
TG100-115	16-00595	0.00806194
JNJ-28312141	16-00595	0.0150774
Lovastatin	16-00595	0.010129
PD173955	16-00595	0.00867375
PP242	16-00595	0.012351
MK-2206	16-00595	0.00697202
JNJ-38877605	16-00595	0.00846341
KU-55933	16-00595	0.00781312
BEZ235	16-00595	0.0112442
Idelalisib	16-00595	0.0106591
Ibrutinib (PCI-32765)	16-00595	0.00974322
INK-128	16-00595	0.0121709
MGCD-265	16-00595	0.00726136
Gefitinib	16-00595	0.008684
Sunitinib	16-00595	0.00921024
Cabozantinib	16-00595	0.0122938
Midostaurin	16-00595	0.00495571
Flavopiridol	16-00595	0.0211903
SU11274	16-00595	0.0094796
Canertinib (CI-1033)	16-00595	0.00743646
Panobinostat	16-00595	0.0189492
SNS-032 (BMS-387032)	16-00595	0.0303452
GSK690693	16-00595	0.00802998
CHIR-99021	16-00595	0.00397499
Axitinib (AG-013736)	16-00595	0.00999793
KI20227	16-00595	0.0120296
RAF265 (CHIR-265)	16-00595	0.0176456
Trametinib (GSK1120212)	16-00615	0.03008
JNJ-7706621	16-00615	0.00494492
PHA-665752	16-00615	0.00643126
Tozasertib (VX-680)	16-00615	0.00778585
SB-431542	16-00615	0.00815656
Cediranib (AZD2171)	16-00615	0.00546023
Vismodegib (GDC-0449)	16-00615	0.00583874
PRT062607	16-00615	0.00943002
Regorafenib (BAY 73-4506)	16-00615	0.00869839
Selumetinib (AZD6244)	16-00615	0.0154941
Roscovitine (CYC-202)	16-00615	0.00517399
Dovitinib (CHIR-258)	16-00615	0.00803889
CI-1040 (PD184352)	16-00615	0.010927
CYT387	16-00615	0.00908283
A-674563	16-00615	0.0133036
JAK Inhibitor I	16-00615	0.00826465
Pelitinib (EKB-569)	16-00615	0.00530422
MLN120B	16-00615	0.00561932
GSK-1838705A	16-00615	0.00553911
GSK-1904529A	16-00615	0.00836761
Bortezomib (Velcade)	16-00615	0.0539352
Tivozanib (AV-951)	16-00615	0.0250044
SGX-523	16-00615	0.0055657
JQ1	16-00615	0.00849704
DBZ	16-00615	0.00801416
Barasertib (AZD1152-HQPA)	16-00615	0.0101502
Bay 11-7085	16-00615	0.00559243
Entospletinib (GS-9973)	16-00615	0.0236747
STO609	16-00615	0.00425244
BMS-345541	16-00615	0.00557547
LY-333531	16-00615	0.00967421
MLN8054	16-00615	0.00733493
Lenvatinib	16-00615	0.00822891
Afatinib (BIBW-2992)	16-00615	0.00775057
Nutlin 3a	16-00615	0.0057839
Masitinib (AB-1010)	16-00615	0.00836152
Palbociclib	16-00615	0.00393219
Alisertib (MLN8237)	16-00615	0.00455668
Volasertib (BI-6727)	16-00615	0.0109842
VX-745	16-00615	0.00338827
PHT-427	16-00615	0.00667749
Bosutinib (SKI-606)	16-00615	0.00543423
AZD1480	16-00615	0.00640749
Neratinib (HKI-272)	16-00615	0.00410019
Tofacitinib (CP-690550)	16-00615	0.0156244
YM-155	16-00615	0.00805373
Sorafenib	16-00615	0.00784092
GDC-0879	16-00615	0.00203341
Gilteritinib (ASP-2215)	16-00615	0.0401273
Venetoclax	16-00615	0.00752844
Vargetef	16-00615	0.0142743
Motesanib (AMG-706)	16-00615	0.011009
Imatinib	16-00615	0.00775547
AT7519	16-00615	0.0237716
Saracatinib (AZD0530)	16-00615	0.0100454
KW-2449	16-00615	0.00598323
Doramapimod (BIRB 796)	16-00615	0.00891052
NVP-TAE684	16-00615	0.00745131
Pazopanib (GW786034)	16-00615	0.0122536
SR9011	16-00615	0.00742574
Lenalidomide	16-00615	0.00854288
TG100-115	16-00615	0.00637599
JNJ-28312141	16-00615	0.0647442
Lovastatin	16-00615	0.00779484
PD173955	16-00615	0.00672403
PP242	16-00615	0.0129773
MK-2206	16-00615	0.00583874
JNJ-38877605	16-00615	0.0100454
KU-55933	16-00615	0.0070282
BEZ235	16-00615	0.0051954
Idelalisib	16-00615	0.0119562
Ibrutinib (PCI-32765)	16-00615	0.00726294
INK-128	16-00615	0.00964144
MGCD-265	16-00615	0.0119619
Gefitinib	16-00615	0.00892898
Sunitinib	16-00615	0.00828745
Cabozantinib	16-00615	0.0138359
Midostaurin	16-00615	0.0110997
Flavopiridol	16-00615	0.0530843
SU11274	16-00615	0.00726776
Canertinib (CI-1033)	16-00615	0.000940271
Panobinostat	16-00615	0.0237716
SNS-032 (BMS-387032)	16-00615	0.212636
GSK690693	16-00615	0.00385976
CHIR-99021	16-00615	0.00468864
Axitinib (AG-013736)	16-00615	0.00932526
KI20227	16-00615	0.0198705
RAF265 (CHIR-265)	16-00615	0.00612837
Trametinib (GSK1120212)	16-00699	0.0385031
JNJ-7706621	16-00699	0.00499003
PHA-665752	16-00699	0.00745053
Tozasertib (VX-680)	16-00699	0.00705989
SB-431542	16-00699	0.00664308
Cediranib (AZD2171)	16-00699	0.00559812
Vismodegib (GDC-0449)	16-00699	0.00373212
PRT062607	16-00699	0.00779606
Regorafenib (BAY 73-4506)	16-00699	0.00666749
Selumetinib (AZD6244)	16-00699	0.0284717
Roscovitine (CYC-202)	16-00699	0.00408099
Dovitinib (CHIR-258)	16-00699	0.00959516
CI-1040 (PD184352)	16-00699	0.0172884
CYT387	16-00699	0.00889092
A-674563	16-00699	0.0291093
JAK Inhibitor I	16-00699	0.0111405
Pelitinib (EKB-569)	16-00699	0.0121125
MLN120B	16-00699	0.00779606
GSK-1838705A	16-00699	0.00756685
GSK-1904529A	16-00699	0.00622218
Bortezomib (Velcade)	16-00699	0.00486265
Tivozanib (AV-951)	16-00699	0.00916362
SGX-523	16-00699	0.00295422
JQ1	16-00699	0.0240638
DBZ	16-00699	0.00978885
Barasertib (AZD1152-HQPA)	16-00699	0.00940833
Bay 11-7085	16-00699	0.00620805
Entospletinib (GS-9973)	16-00699	0.0104534
STO609	16-00699	0.0042224
BMS-345541	16-00699	0.00525619
LY-333531	16-00699	0.00742612
MLN8054	16-00699	0.00798828
Lenvatinib	16-00699	0.00965306
Afatinib (BIBW-2992)	16-00699	0.00888566
Nutlin 3a	16-00699	0.00570964
Masitinib (AB-1010)	16-00699	0.00974329
Palbociclib	16-00699	0.00244297
Alisertib (MLN8237)	16-00699	0.00512115
Volasertib (BI-6727)	16-00699	0.0170473
VX-745	16-00699	0.00571171
PHT-427	16-00699	0.00948631
Bosutinib (SKI-606)	16-00699	0.00531988
AZD1480	16-00699	0.0053407
Neratinib (HKI-272)	16-00699	0.0154819
Tofacitinib (CP-690550)	16-00699	0.00734425
YM-155	16-00699	0.00565014
Sorafenib	16-00699	0.00476965
GDC-0879	16-00699	0.00202819
Gilteritinib (ASP-2215)	16-00699	0.00841938
Venetoclax	16-00699	0.00997419
Vargetef	16-00699	0.0110185
Motesanib (AMG-706)	16-00699	0.00936968
Imatinib	16-00699	0.00664308
AT7519	16-00699	0.115035
Saracatinib (AZD0530)	16-00699	0.00728913
KW-2449	16-00699	0.00684477
Doramapimod (BIRB 796)	16-00699	0.0100561
NVP-TAE684	16-00699	0.00947613
Pazopanib (GW786034)	16-00699	0.00423583
SR9011	16-00699	0.0069954
Lenalidomide	16-00699	0.00877292
TG100-115	16-00699	0.00501837
JNJ-28312141	16-00699	0.0277397
Lovastatin	16-00699	0.00776348
PD173955	16-00699	0.00532523
PP242	16-00699	0.0322635
MK-2206	16-00699	0.0166958
JNJ-38877605	16-00699	0.00786576
KU-55933	16-00699	0.00820892
BEZ235	16-00699	0.0238283
Idelalisib	16-00699	0.0143364
Ibrutinib (PCI-32765)	16-00699	0.00810454
INK-128	16-00699	0.0232164
MGCD-265	16-00699	0.00739689
Gefitinib	16-00699	0.00780545
Sunitinib	16-00699	0.00966514
Cabozantinib	16-00699	0.0117294
Midostaurin	16-00699	0.00729364
Flavopiridol	16-00699	0.150825
SU11274	16-00699	0.0095652
Canertinib (CI-1033)	16-00699	0.00571049
Panobinostat	16-00699	0.087508
SNS-032 (BMS-387032)	16-00699	0.27579
GSK690693	16-00699	0.00606047
CHIR-99021	16-00699	0.00249346
Axitinib (AG-013736)	16-00699	0.00698762
KI20227	16-00699	0.0161447
RAF265 (CHIR-265)	16-00699	0.0310898
Trametinib (GSK1120212)	16-00708	0.0120389
JNJ-7706621	16-00708	0.00383387
PHA-665752	16-00708	0.0065823
Tozasertib (VX-680)	16-00708	0.00669461
SB-431542	16-00708	0.00539783
Cediranib (AZD2171)	16-00708	0.00500809
Vismodegib (GDC-0449)	16-00708	0.00434609
PRT062607	16-00708	0.00559933
Regorafenib (BAY 73-4506)	16-00708	0.00614079
Selumetinib (AZD6244)	16-00708	0.010468
Roscovitine (CYC-202)	16-00708	0.00429185
Dovitinib (CHIR-258)	16-00708	0.0102349
CI-1040 (PD184352)	16-00708	0.00866935
CYT387	16-00708	0.00892772
A-674563	16-00708	0.0127839
JAK Inhibitor I	16-00708	0.00919692
Pelitinib (EKB-569)	16-00708	0.00916613
MLN120B	16-00708	0.00724168
GSK-1838705A	16-00708	0.0088371
GSK-1904529A	16-00708	0.00472726
Bortezomib (Velcade)	16-00708	0.0744028
Tivozanib (AV-951)	16-00708	0.0111733
SGX-523	16-00708	0.00536034
JQ1	16-00708	0.00779755
DBZ	16-00708	0.00656346
Barasertib (AZD1152-HQPA)	16-00708	0.00669067
Bay 11-7085	16-00708	0.00546128
Entospletinib (GS-9973)	16-00708	0.0073041
STO609	16-00708	0.00366926
BMS-345541	16-00708	0.00437349
LY-333531	16-00708	0.00553752
MLN8054	16-00708	0.0066022
Lenvatinib	16-00708	0.00902855
Afatinib (BIBW-2992)	16-00708	0.00794959
Nutlin 3a	16-00708	0.00424711
Masitinib (AB-1010)	16-00708	0.00748767
Palbociclib	16-00708	0.00542739
Alisertib (MLN8237)	16-00708	0.00465773
Volasertib (BI-6727)	16-00708	0.00899398
VX-745	16-00708	0.00602027
PHT-427	16-00708	0.00509813
Bosutinib (SKI-606)	16-00708	0.00631469
AZD1480	16-00708	0.00635533
Neratinib (HKI-272)	16-00708	0.00549541
Tofacitinib (CP-690550)	16-00708	0.00509813
YM-155	16-00708	0.00497102
Sorafenib	16-00708	0.0064543
GDC-0879	16-00708	0.00451335
Gilteritinib (ASP-2215)	16-00708	0.0213922
Venetoclax	16-00708	0.00841166
Vargetef	16-00708	0.0121412
Motesanib (AMG-706)	16-00708	0.00755933
Imatinib	16-00708	0.00594417
AT7519	16-00708	0.0194158
Saracatinib (AZD0530)	16-00708	0.00626257
KW-2449	16-00708	0.00714623
Doramapimod (BIRB 796)	16-00708	0.00795301
NVP-TAE684	16-00708	0.00963899
Pazopanib (GW786034)	16-00708	0.00822196
SR9011	16-00708	0.0049398
Lenalidomide	16-00708	0.00774474
TG100-115	16-00708	0.00513304
[truncated: 5,746 more rows]

## Sheet: Figure 3b
Figure 3b	Bigraphs of the GDSC dataset
inhibitor	lab_id	w_med
1032	BT-474	0.000113185
1017	BT-474	6.00864e-06
1022	BT-474	5.33147e-06
1005	BT-474	0
1007	BT-474	9.10144e-06
1012	BT-474	1.47453e-05
1013	BT-474	1.31024e-05
1036	BT-474	3.4309e-06
1004	BT-474	3.82782e-05
1006	BT-474	0
1010	BT-474	3.58959e-06
1199	BT-474	4.5171e-06
1091	BT-474	2.89207e-07
1060	BT-474	0
1047	BT-474	3.33366e-06
1049	BT-474	7.35976e-06
1011	BT-474	1.41531e-05
1058	BT-474	3.71919e-05
1053	BT-474	3.68982e-05
1054	BT-474	1.43163e-06
1057	BT-474	9.71465e-06
1003	BT-474	0
1073	BT-474	3.36552e-06
1510	BT-474	6.57722e-06
1549	BT-474	4.13226e-05
1561	BT-474	6.70396e-05
1559	BT-474	1.73866e-05
1560	BT-474	3.52646e-05
1564	BT-474	4.41539e-06
1372	BT-474	5.93029e-06
1259	BT-474	0
1373	BT-474	2.06157e-06
1375	BT-474	3.80521e-06
1598	BT-474	1.2403e-05
1089	BT-474	3.50374e-06
1088	BT-474	6.54296e-08
1093	BT-474	1.24856e-05
1237	BT-474	5.40049e-06
1563	BT-474	5.91747e-06
1239	BT-474	0
1529	BT-474	1.58363e-05
193	BT-474	3.66922e-06
205	BT-474	0
252	BT-474	4.50464e-05
253	BT-474	0
254	BT-474	3.81057e-06
255	BT-474	0.00017541
256	BT-474	2.05427e-05
277	BT-474	0
281	BT-474	4.71508e-07
282	BT-474	0.000252673
283	BT-474	0.000165394
292	BT-474	4.26225e-06
293	BT-474	4.04049e-05
298	BT-474	5.94297e-06
299	BT-474	0.000166133
301	BT-474	6.8506e-06
302	BT-474	0.000312154
306	BT-474	3.09516e-06
312	BT-474	1.62233e-06
326	BT-474	8.77171e-05
329	BT-474	1.68417e-06
330	BT-474	3.26268e-06
331	BT-474	0.000205412
332	BT-474	0
333	BT-474	0
1268	BT-474	1.11575e-06
134	BT-474	0
140	BT-474	3.65961e-05
147	BT-474	7.00005e-06
153	BT-474	0
154	BT-474	0
155	BT-474	0
156	BT-474	8.0541e-06
157	BT-474	9.49849e-06
158	BT-474	0
159	BT-474	2.56756e-06
163	BT-474	5.5219e-06
164	BT-474	8.27985e-06
165	BT-474	1.92489e-06
166	BT-474	0
170	BT-474	0.000937966
171	BT-474	1.63785e-05
1494	BT-474	2.23444e-06
152	BT-474	5.65596e-06
203	BT-474	1.56827e-06
206	BT-474	5.42373e-08
208	BT-474	4.44017e-06
211	BT-474	1.30534e-05
219	BT-474	3.98987e-05
221	BT-474	7.67584e-06
222	BT-474	0
223	BT-474	5.93874e-05
224	BT-474	9.14494e-06
225	BT-474	1.47545e-05
226	BT-474	3.78306e-06
228	BT-474	7.09231e-05
229	BT-474	5.91678e-05
230	BT-474	0
235	BT-474	0.000166669
238	BT-474	3.62358e-06
1048	BT-474	1.55974e-05
1046	BT-474	7.3899e-06
1179	BT-474	1.40912e-05
447	BT-474	0
449	BT-474	0.000579835
236	BT-474	3.18809e-06
264	BT-474	6.95602e-05
284	BT-474	1.60823e-05
285	BT-474	5.71266e-06
289	BT-474	3.08298e-06
317	BT-474	0.000229454
342	BT-474	3.78696e-06
356	BT-474	0
362	BT-474	0.000662743
363	BT-474	0.000936008
366	BT-474	2.91312e-05
371	BT-474	0.000660386
372	BT-474	5.24003e-06
374	BT-474	0.000776538
375	BT-474	2.82846e-06
376	BT-474	0
380	BT-474	3.60939e-05
381	BT-474	0.000931812
382	BT-474	0.000749012
406	BT-474	4.87309e-06
407	BT-474	1.20185e-05
408	BT-474	0
409	BT-474	0
442	BT-474	0.000566744
1593	BT-474	1.80497e-05
1180	BT-474	2.65022e-05
1613	BT-474	0
1614	BT-474	1.51983e-06
1615	BT-474	9.56808e-07
1617	BT-474	6.98798e-06
1618	BT-474	2.80252e-06
1620	BT-474	2.69882e-06
1621	BT-474	5.11796e-06
1622	BT-474	3.57457e-06
1624	BT-474	1.32203e-05
1625	BT-474	2.47975e-06
1626	BT-474	1.78646e-05
1627	BT-474	1.50873e-06
1629	BT-474	1.17613e-05
1630	BT-474	5.91476e-06
1631	BT-474	2.62016e-06
1634	BT-474	7.51822e-06
1635	BT-474	5.49146e-06
1799	BT-474	5.13766e-05
1802	BT-474	0
1804	BT-474	3.43835e-05
1806	BT-474	6.399e-07
1807	BT-474	3.65381e-07
1808	BT-474	0
1809	BT-474	0
1810	BT-474	0
1811	BT-474	0
1813	BT-474	0
1814	BT-474	0
1816	BT-474	7.81919e-06
1818	BT-474	6.05547e-05
1819	BT-474	0.000107569
1825	BT-474	6.35748e-06
1827	BT-474	2.51982e-05
1830	BT-474	8.57771e-07
1835	BT-474	1.2002e-05
1838	BT-474	6.45591e-06
1849	BT-474	2.70444e-05
1852	BT-474	1.51983e-06
1853	BT-474	2.13845e-06
1854	BT-474	7.37257e-06
1855	BT-474	4.79453e-06
1190	BT-474	2.5356e-06
1079	BT-474	0
1915	BT-474	0
1200	BT-474	7.30973e-06
1042	BT-474	4.25551e-07
1050	BT-474	9.39083e-06
1052	BT-474	1.18256e-05
1026	BT-474	0.000143296
1029	BT-474	0
1043	BT-474	0
1039	BT-474	0
1030	BT-474	5.49222e-06
1038	BT-474	7.40362e-06
1037	BT-474	1.53033e-06
1786	BT-474	8.01633e-06
1080	BT-474	1.28629e-05
1085	BT-474	1.90076e-05
1191	BT-474	1.10354e-05
1558	BT-474	8.37729e-05
1909	BT-474	8.00625e-06
1168	BT-474	5.06059e-06
1511	BT-474	6.55412e-07
1512	BT-474	0
1866	BT-474	0
1873	BT-474	8.62691e-06
1908	BT-474	7.71519e-06
1910	BT-474	5.9308e-06
1911	BT-474	5.70478e-05
1912	BT-474	2.24891e-05
1913	BT-474	1.30945e-07
1916	BT-474	2.56938e-05
1917	BT-474	5.9308e-06
1918	BT-474	1.99235e-06
1919	BT-474	1.44565e-05
1922	BT-474	0
1924	BT-474	2.32748e-05
1925	BT-474	3.93866e-07
1926	BT-474	4.24834e-05
1927	BT-474	0
1928	BT-474	0
1930	BT-474	0
1931	BT-474	0
1932	BT-474	0
1933	BT-474	7.71519e-06
1936	BT-474	5.64116e-06
1939	BT-474	0
1940	BT-474	1.17897e-05
1941	BT-474	0.00186215
1996	BT-474	1.30945e-07
1997	BT-474	0
1998	BT-474	1.721e-06
179	BT-474	2.52455e-05
196	BT-474	6.99653e-05
245	BT-474	2.49248e-05
258	BT-474	0
265	BT-474	9.09714e-06
268	BT-474	0.000338417
269	BT-474	0
271	BT-474	0
272	BT-474	2.02246e-05
273	BT-474	3.18132e-05
274	BT-474	8.42995e-05
275	BT-474	2.43131e-06
276	BT-474	5.51077e-05
300	BT-474	9.18656e-06
341	BT-474	2.32216e-06
133	BT-474	5.57094e-06
135	BT-474	2.33237e-06
136	BT-474	2.5502e-05
150	BT-474	0
151	BT-474	0
167	BT-474	4.07547e-06
172	BT-474	8.79489e-06
173	BT-474	3.25388e-05
175	BT-474	7.04662e-06
176	BT-474	0
177	BT-474	0
178	BT-474	2.87469e-07
180	BT-474	7.1075e-05
182	BT-474	0.000204265
184	BT-474	1.0373e-06
185	BT-474	3.17592e-06
186	BT-474	3.30717e-06
190	BT-474	5.71923e-07
192	BT-474	2.51533e-06
194	BT-474	2.57153e-05
197	BT-474	3.67026e-06
199	BT-474	6.81573e-06
200	BT-474	9.0741e-05
201	BT-474	1.10605e-05
202	BT-474	1.43331e-07
204	BT-474	2.0329e-05
207	BT-474	7.10838e-06
1032	EVSA-T	1.30634e-05
1017	EVSA-T	2.37059e-06
1022	EVSA-T	1.13012e-05
1005	EVSA-T	0
1007	EVSA-T	2.3306e-05
1012	EVSA-T	2.00695e-05
1013	EVSA-T	4.00158e-06
1036	EVSA-T	0
1004	EVSA-T	2.68946e-05
1006	EVSA-T	1.61239e-05
1010	EVSA-T	0
1199	EVSA-T	4.55036e-06
1091	EVSA-T	3.2556e-07
1060	EVSA-T	0
1047	EVSA-T	0
1049	EVSA-T	5.71622e-07
1011	EVSA-T	1.00414e-05
1058	EVSA-T	4.4565e-05
1053	EVSA-T	0.000128039
1054	EVSA-T	4.83895e-06
1057	EVSA-T	7.69487e-05
1003	EVSA-T	1.71203e-06
1073	EVSA-T	3.38596e-06
1510	EVSA-T	1.04595e-06
1549	EVSA-T	3.31354e-06
1561	EVSA-T	1.1891e-05
1559	EVSA-T	3.00714e-05
1560	EVSA-T	0
1564	EVSA-T	0
1372	EVSA-T	8.23813e-06
1259	EVSA-T	1.79929e-05
1373	EVSA-T	2.7667e-06
1375	EVSA-T	0
1598	EVSA-T	4.0734e-06
1089	EVSA-T	6.75341e-06
1088	EVSA-T	0
1093	EVSA-T	8.90002e-07
1237	EVSA-T	0
1563	EVSA-T	0
1239	EVSA-T	1.05207e-05
1529	EVSA-T	9.71454e-05
193	EVSA-T	5.46352e-07
205	EVSA-T	0
252	EVSA-T	0
253	EVSA-T	0
254	EVSA-T	0
255	EVSA-T	0
256	EVSA-T	7.2922e-06
277	EVSA-T	0
281	EVSA-T	0
282	EVSA-T	0
283	EVSA-T	4.17185e-05
292	EVSA-T	0
293	EVSA-T	3.56262e-05
298	EVSA-T	5.84572e-06
299	EVSA-T	7.56347e-05
301	EVSA-T	7.31166e-06
302	EVSA-T	0.000319661
306	EVSA-T	0
312	EVSA-T	0
326	EVSA-T	4.90583e-05
329	EVSA-T	0
330	EVSA-T	0
331	EVSA-T	2.65378e-05
332	EVSA-T	0
333	EVSA-T	2.304e-06
1268	EVSA-T	3.04736e-06
134	EVSA-T	7.20473e-06
140	EVSA-T	5.07685e-06
147	EVSA-T	5.03751e-06
153	EVSA-T	1.25246e-06
154	EVSA-T	0
155	EVSA-T	0
156	EVSA-T	2.75384e-05
157	EVSA-T	0
158	EVSA-T	0
159	EVSA-T	0
163	EVSA-T	3.34259e-08
164	EVSA-T	4.08684e-06
165	EVSA-T	2.60112e-05
166	EVSA-T	0
170	EVSA-T	0.000629135
171	EVSA-T	1.65523e-06
1494	EVSA-T	5.9935e-05
152	EVSA-T	0
203	EVSA-T	0
206	EVSA-T	0
208	EVSA-T	4.20783e-05
211	EVSA-T	0
219	EVSA-T	7.03165e-05
221	EVSA-T	0
222	EVSA-T	3.51993e-07
223	EVSA-T	8.14225e-05
224	EVSA-T	0
225	EVSA-T	2.78746e-06
226	EVSA-T	0
228	EVSA-T	5.32348e-05
229	EVSA-T	0
230	EVSA-T	0
235	EVSA-T	2.07311e-05
238	EVSA-T	5.53213e-06
1048	EVSA-T	0
1046	EVSA-T	8.40607e-06
1179	EVSA-T	1.54426e-05
447	EVSA-T	4.13745e-06
449	EVSA-T	1.31734e-05
236	EVSA-T	8.19804e-06
264	EVSA-T	1.43279e-05
284	EVSA-T	4.90222e-06
285	EVSA-T	6.25339e-06
289	EVSA-T	5.80863e-06
317	EVSA-T	0.000124519
342	EVSA-T	7.88222e-06
356	EVSA-T	3.04651e-06
362	EVSA-T	4.99928e-06
363	EVSA-T	1.4366e-06
366	EVSA-T	2.4609e-05
371	EVSA-T	0.000257891
372	EVSA-T	1.35994e-05
374	EVSA-T	0.000104041
375	EVSA-T	5.68238e-06
376	EVSA-T	1.72531e-06
380	EVSA-T	4.20264e-05
381	EVSA-T	8.85638e-06
382	EVSA-T	0.000544318
406	EVSA-T	5.95846e-06
407	EVSA-T	0
408	EVSA-T	0
409	EVSA-T	0
442	EVSA-T	8.65175e-05
1593	EVSA-T	4.93671e-05
1180	EVSA-T	0.000477145
1613	EVSA-T	0
1614	EVSA-T	6.38338e-06
1615	EVSA-T	5.50559e-06
1617	EVSA-T	0.0016883
1618	EVSA-T	7.27589e-06
1620	EVSA-T	7.27589e-06
1621	EVSA-T	1.10009e-05
1622	EVSA-T	1.29671e-05
1624	EVSA-T	1.19729e-05
1625	EVSA-T	7.27589e-06
1626	EVSA-T	6.786e-05
1627	EVSA-T	1.60427e-05
1629	EVSA-T	1.10009e-05
1630	EVSA-T	1.29671e-05
1631	EVSA-T	6.38338e-06
1634	EVSA-T	1.10009e-05
1635	EVSA-T	0
1799	EVSA-T	1.71055e-05
1802	EVSA-T	0
1804	EVSA-T	0.00104677
1806	EVSA-T	4.64218e-06
1807	EVSA-T	0
1808	EVSA-T	1.00456e-05
1809	EVSA-T	7.27589e-06
1810	EVSA-T	5.56038e-05
1811	EVSA-T	4.64218e-06
1813	EVSA-T	0
1814	EVSA-T	0
1816	EVSA-T	7.27589e-06
1818	EVSA-T	0.000102418
1819	EVSA-T	0.000145121
1825	EVSA-T	2.637e-05
1827	EVSA-T	1.92905e-05
1830	EVSA-T	0
1835	EVSA-T	0
1838	EVSA-T	7.27589e-06
1849	EVSA-T	0.000253614
1852	EVSA-T	2.95289e-06
1853	EVSA-T	1.60427e-05
1854	EVSA-T	5.50559e-06
1855	EVSA-T	1.81879e-05
1190	EVSA-T	4.32599e-05
1079	EVSA-T	4.81261e-06
1915	EVSA-T	0
1200	EVSA-T	5.29819e-06
1042	EVSA-T	1.6852e-05
1050	EVSA-T	1.18858e-05
1052	EVSA-T	2.69152e-05
1026	EVSA-T	0.00025751
1029	EVSA-T	1.56214e-05
1043	EVSA-T	0
1039	EVSA-T	0
1030	EVSA-T	5.31428e-06
1038	EVSA-T	2.76758e-05
1037	EVSA-T	0
1786	EVSA-T	4.61967e-06
1080	EVSA-T	5.74578e-05
1085	EVSA-T	8.9409e-06
1191	EVSA-T	2.95093e-05
1558	EVSA-T	1.68407e-05
1909	EVSA-T	1.25075e-05
1168	EVSA-T	4.23675e-06
1511	EVSA-T	5.79378e-06
1512	EVSA-T	0
1866	EVSA-T	4.61967e-06
1873	EVSA-T	2.22364e-05
1908	EVSA-T	1.76495e-07
1910	EVSA-T	9.47528e-06
1911	EVSA-T	0.000673352
1912	EVSA-T	0.000193171
1913	EVSA-T	5.39812e-06
1916	EVSA-T	0.000127212
1917	EVSA-T	1.38806e-05
1918	EVSA-T	0.000147024
1919	EVSA-T	4.61967e-06
1922	EVSA-T	3.85264e-06
1924	EVSA-T	5.94062e-05
1925	EVSA-T	0
1926	EVSA-T	9.71454e-05
1927	EVSA-T	0
1928	EVSA-T	0
1930	EVSA-T	0
1931	EVSA-T	0
1932	EVSA-T	0
1933	EVSA-T	3.47134e-06
1936	EVSA-T	4.23675e-06
1939	EVSA-T	1.48035e-05
1940	EVSA-T	8.21853e-06
1941	EVSA-T	0.0014213
1996	EVSA-T	1.01662e-05
1997	EVSA-T	3.85264e-06
1998	EVSA-T	0
179	EVSA-T	1.55364e-05
196	EVSA-T	4.04792e-05
245	EVSA-T	3.76432e-06
258	EVSA-T	2.18837e-06
265	EVSA-T	6.57558e-06
268	EVSA-T	0.0269245
269	EVSA-T	9.42732e-06
271	EVSA-T	1.14773e-06
272	EVSA-T	0.000420639
273	EVSA-T	0.000408625
274	EVSA-T	0.00200963
275	EVSA-T	3.32364e-05
276	EVSA-T	0.000385222
300	EVSA-T	0
341	EVSA-T	2.07487e-07
133	EVSA-T	2.64976e-06
135	EVSA-T	1.08186e-05
136	EVSA-T	4.86921e-05
150	EVSA-T	0
151	EVSA-T	4.72636e-07
167	EVSA-T	9.02024e-07
172	EVSA-T	4.77342e-06
173	EVSA-T	3.18928e-05
175	EVSA-T	2.52745e-06
176	EVSA-T	3.49839e-06
177	EVSA-T	5.69747e-06
178	EVSA-T	2.85767e-06
180	EVSA-T	7.93534e-05
182	EVSA-T	0.000201991
184	EVSA-T	0
185	EVSA-T	0
186	EVSA-T	0
190	EVSA-T	9.05228e-06
192	EVSA-T	0
194	EVSA-T	2.24542e-06
197	EVSA-T	0
199	EVSA-T	2.12639e-06
200	EVSA-T	0.000162681
201	EVSA-T	1.49209e-05
202	EVSA-T	2.7048e-06
204	EVSA-T	3.43657e-05
207	EVSA-T	0
1032	MFM-223	8.17853e-06
1017	MFM-223	9.82501e-07
1022	MFM-223	1.47946e-05
1005	MFM-223	1.5414e-06
1007	MFM-223	1.44992e-05
1012	MFM-223	6.11965e-06
1013	MFM-223	2.38654e-06
1036	MFM-223	5.10568e-06
1004	MFM-223	2.42017e-05
1006	MFM-223	4.71919e-06
1010	MFM-223	1.1151e-06
1199	MFM-223	3.1064e-06
1091	MFM-223	6.0003e-06
1060	MFM-223	0
1047	MFM-223	6.61573e-08
1049	MFM-223	7.45927e-05
1011	MFM-223	1.29916e-05
1058	MFM-223	1.53305e-05
1053	MFM-223	2.42238e-05
1054	MFM-223	1.17976e-05
1057	MFM-223	8.74265e-06
1003	MFM-223	0
1073	MFM-223	5.43362e-06
1510	MFM-223	5.37026e-06
1549	MFM-223	2.76773e-06
1561	MFM-223	4.13713e-05
1559	MFM-223	1.99872e-05
1560	MFM-223	9.62153e-06
1564	MFM-223	8.46915e-06
1372	MFM-223	1.51148e-05
1259	MFM-223	6.29124e-06
1373	MFM-223	6.91972e-06
1375	MFM-223	1.19894e-06
1598	MFM-223	7.30292e-06
1089	MFM-223	3.20217e-06
1088	MFM-223	4.63588e-07
1093	MFM-223	1.18595e-05
1237	MFM-223	1.87466e-06
1563	MFM-223	0
1239	MFM-223	2.37983e-05
1529	MFM-223	1.91364e-05
193	MFM-223	2.56657e-06
205	MFM-223	8.89426e-07
252	MFM-223	4.01044e-06
253	MFM-223	1.84107e-06
254	MFM-223	5.84503e-07
255	MFM-223	0
256	MFM-223	5.35398e-06
277	MFM-223	0
281	MFM-223	2.31131e-06
282	MFM-223	1.62488e-06
283	MFM-223	2.17573e-05
292	MFM-223	3.55751e-06
293	MFM-223	1.64017e-05
298	MFM-223	5.75967e-06
299	MFM-223	5.55435e-05
301	MFM-223	2.04806e-06
302	MFM-223	6.46431e-05
306	MFM-223	1.39693e-06
312	MFM-223	1.61007e-06
326	MFM-223	1.75749e-05
329	MFM-223	2.92493e-06
330	MFM-223	1.98702e-06
331	MFM-223	1.01014e-05
332	MFM-223	0
333	MFM-223	3.57086e-06
1268	MFM-223	1.42528e-05
134	MFM-223	1.98913e-06
140	MFM-223	0
147	MFM-223	6.74353e-06
153	MFM-223	0
154	MFM-223	0
155	MFM-223	0
156	MFM-223	0
157	MFM-223	0
158	MFM-223	0
159	MFM-223	1.7709e-06
163	MFM-223	5.08525e-07
164	MFM-223	3.50027e-06
165	MFM-223	4.03512e-06
166	MFM-223	7.60114e-07
170	MFM-223	0.000693703
171	MFM-223	0
1494	MFM-223	1.60769e-05
152	MFM-223	4.27996e-06
203	MFM-223	1.39338e-06
206	MFM-223	3.52418e-06
208	MFM-223	1.93064e-06
211	MFM-223	3.89919e-06
219	MFM-223	4.77135e-06
221	MFM-223	4.00619e-06
222	MFM-223	1.21197e-05
223	MFM-223	1.04579e-05
224	MFM-223	0
225	MFM-223	2.74944e-06
226	MFM-223	9.8264e-06
228	MFM-223	5.9244e-06
229	MFM-223	1.48976e-05
230	MFM-223	4.702e-06
235	MFM-223	4.282e-05
238	MFM-223	5.18003e-06
1048	MFM-223	8.80242e-06
1046	MFM-223	7.81799e-06
1179	MFM-223	1.73654e-05
447	MFM-223	5.19051e-06
449	MFM-223	4.47148e-05
236	MFM-223	1.89492e-05
264	MFM-223	2.85548e-05
284	MFM-223	1.37021e-05
285	MFM-223	1.47229e-05
289	MFM-223	5.60065e-06
317	MFM-223	0.00023291
342	MFM-223	0
356	MFM-223	5.31828e-06
362	MFM-223	2.87635e-06
363	MFM-223	1.2377e-05
366	MFM-223	3.05016e-05
371	MFM-223	0.000323873
372	MFM-223	0
374	MFM-223	0.000120188
375	MFM-223	1.25292e-05
376	MFM-223	2.78081e-05
380	MFM-223	2.02666e-05
381	MFM-223	1.54485e-05
382	MFM-223	0.00043056
406	MFM-223	1.0403e-05
407	MFM-223	0
408	MFM-223	0
409	MFM-223	8.82613e-07
442	MFM-223	0.000974569
1593	MFM-223	7.08609e-08
1180	MFM-223	0.000124959
1613	MFM-223	4.59351e-06
1614	MFM-223	1.63291e-06
1615	MFM-223	1.55588e-06
1617	MFM-223	1.22965e-05
1618	MFM-223	1.08645e-05
1620	MFM-223	4.63024e-06
1621	MFM-223	5.63311e-06
1622	MFM-223	1.01594e-05
1624	MFM-223	1.19507e-05
1625	MFM-223	6.13357e-06
1626	MFM-223	1.42212e-05
1627	MFM-223	5.76179e-06
1629	MFM-223	1.05719e-05
1630	MFM-223	1.16338e-05
1631	MFM-223	9.63499e-06
1634	MFM-223	1.0793e-05
1635	MFM-223	8.81622e-06
1799	MFM-223	7.59699e-06
1802	MFM-223	0
1804	MFM-223	7.01168e-06
1806	MFM-223	0
1807	MFM-223	8.66153e-07
1808	MFM-223	6.77246e-06
1809	MFM-223	6.75902e-06
1810	MFM-223	4.63024e-06
1811	MFM-223	0
1813	MFM-223	4.28121e-06
1814	MFM-223	3.2367e-07
1816	MFM-223	8.62706e-06
1818	MFM-223	0.000101797
1819	MFM-223	6.20119e-05
1825	MFM-223	1.82368e-05
1827	MFM-223	1.66648e-05
1830	MFM-223	9.12098e-06
1835	MFM-223	1.36373e-05
1838	MFM-223	8.00949e-06
1849	MFM-223	0.000192698
1852	MFM-223	2.89664e-07
1853	MFM-223	1.83497e-06
1854	MFM-223	2.31063e-06
1855	MFM-223	6.11498e-06
1190	MFM-223	9.18878e-06
1079	MFM-223	5.28722e-07
1915	MFM-223	6.52504e-06
1200	MFM-223	2.2042e-06
1042	MFM-223	7.12078e-06
1050	MFM-223	5.00958e-06
1052	MFM-223	3.94093e-06
1026	MFM-223	7.19166e-05
1029	MFM-223	1.35932e-06
1043	MFM-223	0
1039	MFM-223	0
1030	MFM-223	1.07497e-05
1038	MFM-223	1.51813e-06
1037	MFM-223	0
1786	MFM-223	4.32238e-05
1080	MFM-223	0
1085	MFM-223	7.12692e-06
1191	MFM-223	3.09931e-05
1558	MFM-223	4.49144e-06
1909	MFM-223	4.04547e-06
1168	MFM-223	5.27942e-06
1511	MFM-223	2.78996e-06
1512	MFM-223	2.32201e-06
1866	MFM-223	3.70879e-06
1873	MFM-223	9.58952e-06
1908	MFM-223	1.17491e-05
1910	MFM-223	1.16445e-05
1911	MFM-223	0.000109404
1912	MFM-223	7.40997e-05
1913	MFM-223	5.3742e-06
1916	MFM-223	3.43458e-05
1917	MFM-223	1.08208e-05
1918	MFM-223	9.79664e-06
1919	MFM-223	3.35725e-06
1922	MFM-223	5.01901e-05
1924	MFM-223	2.41127e-05
1925	MFM-223	1.9036e-06
1926	MFM-223	3.43002e-05
1927	MFM-223	1.8457e-06
1928	MFM-223	1.68939e-06
1930	MFM-223	2.68223e-05
1931	MFM-223	2.74943e-07
1932	MFM-223	2.25133e-07
1933	MFM-223	0
1936	MFM-223	1.59117e-06
1939	MFM-223	1.51814e-06
1940	MFM-223	1.1522e-05
1941	MFM-223	0.000139938
1996	MFM-223	4.55227e-06
1997	MFM-223	1.43237e-05
1998	MFM-223	5.26901e-06
179	MFM-223	6.50492e-06
196	MFM-223	5.4668e-06
245	MFM-223	0
258	MFM-223	1.97656e-06
265	MFM-223	2.90032e-06
268	MFM-223	0.00322961
269	MFM-223	7.75688e-07
271	MFM-223	0
272	MFM-223	3.53393e-05
273	MFM-223	1.7451e-05
274	MFM-223	0.000153981
275	MFM-223	0
276	MFM-223	4.23443e-05
300	MFM-223	0
341	MFM-223	3.44541e-06
133	MFM-223	0
135	MFM-223	0
136	MFM-223	1.03023e-05
150	MFM-223	5.62797e-07
151	MFM-223	1.95658e-06
167	MFM-223	3.91543e-07
172	MFM-223	3.29879e-06
173	MFM-223	6.95532e-06
175	MFM-223	3.05657e-06
176	MFM-223	4.89807e-06
177	MFM-223	3.316e-08
178	MFM-223	0
180	MFM-223	5.63283e-06
182	MFM-223	3.39773e-05
184	MFM-223	0
185	MFM-223	0
186	MFM-223	5.65784e-06
190	MFM-223	7.16482e-07
192	MFM-223	1.79396e-06
194	MFM-223	0
197	MFM-223	3.38316e-06
199	MFM-223	4.25688e-06
200	MFM-223	6.43628e-06
201	MFM-223	2.25461e-06
202	MFM-223	0
204	MFM-223	4.96341e-07
207	MFM-223	0
1032	OCUB-M	7.50306e-05
1017	OCUB-M	1.34244e-05
1022	OCUB-M	1.54521e-05
1005	OCUB-M	1.57207e-07
1007	OCUB-M	2.96179e-05
1012	OCUB-M	1.06561e-05
1013	OCUB-M	1.37283e-05
1036	OCUB-M	1.83932e-06
1004	OCUB-M	2.31436e-05
1006	OCUB-M	0
1010	OCUB-M	0
1199	OCUB-M	1.07053e-05
1091	OCUB-M	7.02085e-08
1060	OCUB-M	4.62005e-06
1047	OCUB-M	3.16553e-06
1049	OCUB-M	5.50707e-06
1011	OCUB-M	2.18942e-05
1058	OCUB-M	1.69904e-05
1053	OCUB-M	8.04828e-05
1054	OCUB-M	8.52747e-07
1057	OCUB-M	1.03064e-05
1003	OCUB-M	1.99642e-05
1073	OCUB-M	7.72545e-06
1510	OCUB-M	3.13849e-06
1549	OCUB-M	1.96259e-05
1561	OCUB-M	0.000733547
1559	OCUB-M	2.28252e-05
1560	OCUB-M	2.18991e-05
1564	OCUB-M	2.76411e-06
1372	OCUB-M	6.28346e-06
1259	OCUB-M	1.3574e-05
1373	OCUB-M	1.35624e-05
1375	OCUB-M	5.0978e-06
1598	OCUB-M	3.5067e-08
1089	OCUB-M	0
1088	OCUB-M	1.09139e-09
1093	OCUB-M	0
1237	OCUB-M	5.46384e-07
1563	OCUB-M	0
1239	OCUB-M	1.32746e-05
1529	OCUB-M	1.55146e-05
193	OCUB-M	3.78026e-06
205	OCUB-M	0
252	OCUB-M	2.20571e-05
253	OCUB-M	1.28793e-06
254	OCUB-M	6.56024e-06
255	OCUB-M	7.71323e-05
256	OCUB-M	0.000168833
277	OCUB-M	0
281	OCUB-M	2.4914e-05
282	OCUB-M	0.000328667
283	OCUB-M	0.000307278
292	OCUB-M	1.69325e-05
293	OCUB-M	0.00024225
298	OCUB-M	6.74011e-06
299	OCUB-M	0.00295433
301	OCUB-M	2.40987e-05
302	OCUB-M	0.0020131
306	OCUB-M	8.29735e-06
312	OCUB-M	8.63778e-07
326	OCUB-M	0.00138679
329	OCUB-M	2.6308e-05
330	OCUB-M	1.40226e-05
331	OCUB-M	0.000668625
332	OCUB-M	3.9187e-06
333	OCUB-M	2.83846e-06
1268	OCUB-M	8.47007e-06
134	OCUB-M	0.00046168
140	OCUB-M	0.000321957
147	OCUB-M	0
153	OCUB-M	2.30337e-06
154	OCUB-M	2.93015e-06
155	OCUB-M	4.54603e-06
156	OCUB-M	2.46708e-05
157	OCUB-M	3.04168e-05
158	OCUB-M	1.12902e-05
159	OCUB-M	1.63761e-05
163	OCUB-M	4.32416e-05
164	OCUB-M	2.61719e-05
165	OCUB-M	1.50879e-05
166	OCUB-M	1.12735e-05
170	OCUB-M	4.86762e-05
171	OCUB-M	1.8288e-05
1494	OCUB-M	5.35065e-05
152	OCUB-M	2.096e-05
203	OCUB-M	5.28174e-06
206	OCUB-M	2.29697e-06
208	OCUB-M	5.16311e-05
211	OCUB-M	2.02515e-05
219	OCUB-M	0.000687836
221	OCUB-M	1.88634e-05
222	OCUB-M	7.104e-05
223	OCUB-M	5.18879e-05
224	OCUB-M	2.734e-06
225	OCUB-M	0.00017174
226	OCUB-M	0.000140483
228	OCUB-M	0.000187257
229	OCUB-M	8.7572e-06
230	OCUB-M	1.15094e-05
235	OCUB-M	0.000834958
238	OCUB-M	9.10195e-06
1048	OCUB-M	2.68842e-05
1046	OCUB-M	1.20554e-05
1179	OCUB-M	1.64318e-05
447	OCUB-M	0
449	OCUB-M	5.04166e-05
236	OCUB-M	4.30633e-06
264	OCUB-M	0.000109986
284	OCUB-M	8.38524e-06
285	OCUB-M	9.12063e-06
289	OCUB-M	1.12638e-05
317	OCUB-M	0.00219952
342	OCUB-M	2.73289e-05
356	OCUB-M	2.29041e-05
362	OCUB-M	0.0003389
363	OCUB-M	0.00028649
366	OCUB-M	2.60424e-05
371	OCUB-M	0.00270628
372	OCUB-M	1.21825e-05
374	OCUB-M	0.000857978
375	OCUB-M	5.98106e-06
376	OCUB-M	6.02063e-06
380	OCUB-M	3.10496e-05
381	OCUB-M	0.000909353
382	OCUB-M	0.00474487
406	OCUB-M	0
407	OCUB-M	2.04425e-05
408	OCUB-M	0
409	OCUB-M	0
442	OCUB-M	0.00089859
1593	OCUB-M	2.23251e-05
1180	OCUB-M	0.000370111
1613	OCUB-M	9.43134e-06
1614	OCUB-M	1.14015e-05
1615	OCUB-M	8.28157e-06
1617	OCUB-M	5.56673e-05
1618	OCUB-M	1.77571e-05
1620	OCUB-M	6.78818e-06
1621	OCUB-M	2.14562e-05
1622	OCUB-M	2.539e-05
1624	OCUB-M	1.73134e-05
1625	OCUB-M	1.18015e-05
1626	OCUB-M	3.2365e-05
1627	OCUB-M	1.14015e-05
1629	OCUB-M	2.28996e-05
1630	OCUB-M	7.90235e-06
1631	OCUB-M	7.15571e-06
1634	OCUB-M	1.95756e-05
1635	OCUB-M	3.918e-06
1799	OCUB-M	0.000118227
1802	OCUB-M	0
1804	OCUB-M	0.000676796
1806	OCUB-M	2.17413e-07
1807	OCUB-M	0
1808	OCUB-M	1.4702e-05
1809	OCUB-M	2.19319e-05
1810	OCUB-M	1.18015e-05
1811	OCUB-M	0
1813	OCUB-M	0
1814	OCUB-M	0
1816	OCUB-M	2.54178e-06
1818	OCUB-M	0.000252383
1819	OCUB-M	0.000256417
1825	OCUB-M	2.05111e-05
1827	OCUB-M	0.000151969
1830	OCUB-M	3.918e-06
1835	OCUB-M	1.34395e-05
1838	OCUB-M	5.46879e-08
1849	OCUB-M	0.000145976
1852	OCUB-M	2.88061e-06
1853	OCUB-M	2.88061e-06
1854	OCUB-M	0
1855	OCUB-M	2.17413e-07
1190	OCUB-M	4.19266e-05
1079	OCUB-M	0
1915	OCUB-M	1.93883e-06
1200	OCUB-M	4.74222e-06
1042	OCUB-M	1.56016e-06
1050	OCUB-M	2.63519e-05
1052	OCUB-M	7.26179e-06
1026	OCUB-M	0
1029	OCUB-M	6.51452e-06
1043	OCUB-M	1.7239e-06
1039	OCUB-M	2.73849e-05
1030	OCUB-M	6.63533e-06
1038	OCUB-M	0
1037	OCUB-M	0
1786	OCUB-M	0
1080	OCUB-M	7.03168e-05
1085	OCUB-M	1.69964e-05
1191	OCUB-M	2.21803e-05
1558	OCUB-M	4.54519e-05
1909	OCUB-M	1.11286e-05
1168	OCUB-M	1.88097e-06
1511	OCUB-M	9.91262e-06
1512	OCUB-M	2.22196e-06
1866	OCUB-M	3.6017e-06
1873	OCUB-M	6.10997e-06
1908	OCUB-M	0
1910	OCUB-M	6.4799e-06
1911	OCUB-M	0.00150185
1912	OCUB-M	0.000378282
1913	OCUB-M	6.10997e-06
1916	OCUB-M	8.8069e-05
1917	OCUB-M	0
1918	OCUB-M	2.16469e-07
1919	OCUB-M	9.5185e-06
1922	OCUB-M	2.16469e-07
1924	OCUB-M	5.10334e-05
1925	OCUB-M	0
1926	OCUB-M	0.000139442
1927	OCUB-M	1.23081e-05
1928	OCUB-M	8.74271e-06
1930	OCUB-M	4.66307e-06
1931	OCUB-M	0
1932	OCUB-M	0
1933	OCUB-M	0
1936	OCUB-M	0
1939	OCUB-M	1.1918e-05
1940	OCUB-M	7.60138e-06
1941	OCUB-M	0.00150185
1996	OCUB-M	6.84853e-06
1997	OCUB-M	1.03096e-05
1998	OCUB-M	5.46384e-07
179	OCUB-M	1.96453e-05
196	OCUB-M	0.000240926
245	OCUB-M	7.06873e-07
258	OCUB-M	1.08538e-05
265	OCUB-M	7.82e-06
268	OCUB-M	0.013832
269	OCUB-M	7.14777e-06
271	OCUB-M	3.16428e-05
272	OCUB-M	0.000245439
273	OCUB-M	0.000853786
274	OCUB-M	0.000531834
275	OCUB-M	1.08409e-05
276	OCUB-M	0.000426318
300	OCUB-M	3.12536e-05
341	OCUB-M	0
133	OCUB-M	0.0010367
135	OCUB-M	0.000944861
136	OCUB-M	0.00131969
150	OCUB-M	0
151	OCUB-M	4.48665e-06
167	OCUB-M	2.6496e-05
172	OCUB-M	1.8356e-06
173	OCUB-M	0.000442077
175	OCUB-M	6.73494e-06
176	OCUB-M	8.28213e-07
177	OCUB-M	7.24122e-05
178	OCUB-M	8.72806e-06
180	OCUB-M	0.00115159
182	OCUB-M	0.000687704
184	OCUB-M	3.32325e-05
185	OCUB-M	1.52844e-05
186	OCUB-M	6.45624e-05
190	OCUB-M	0.000164393
192	OCUB-M	1.25807e-05
194	OCUB-M	1.75976e-05
197	OCUB-M	2.75488e-06
199	OCUB-M	1.50787e-05
200	OCUB-M	0.00207759
201	OCUB-M	0.000218995
202	OCUB-M	1.6559e-05
204	OCUB-M	0.000128801
207	OCUB-M	6.3978e-05
1032	HCC2157	5.54937e-05
1017	HCC2157	2.18275e-06
1022	HCC2157	6.55895e-06
1005	HCC2157	0
1007	HCC2157	2.16976e-05
1012	HCC2157	3.47597e-05
1013	HCC2157	9.88462e-06
1036	HCC2157	6.87999e-06
1004	HCC2157	9.50943e-06
1006	HCC2157	0
1010	HCC2157	1.48611e-05
1199	HCC2157	5.58703e-06
1091	HCC2157	1.91542e-05
1060	HCC2157	1.44093e-06
1047	HCC2157	0
1049	HCC2157	0
1011	HCC2157	6.70672e-05
1058	HCC2157	5.78905e-05
1053	HCC2157	4.48093e-05
1054	HCC2157	0
1057	HCC2157	8.85972e-06
1003	HCC2157	1.49988e-05
1073	HCC2157	1.90339e-06
1510	HCC2157	3.34574e-06
1549	HCC2157	4.43863e-05
1561	HCC2157	2.95414e-05
1559	HCC2157	2.64935e-05
1560	HCC2157	1.23529e-05
1564	HCC2157	4.03619e-06
1372	HCC2157	4.58507e-06
1259	HCC2157	0
1373	HCC2157	7.5442e-06
1375	HCC2157	0
1598	HCC2157	1.40942e-06
1089	HCC2157	1.66409e-06
1088	HCC2157	4.73567e-06
1093	HCC2157	0
1237	HCC2157	2.23998e-08
1563	HCC2157	6.99778e-07
1239	HCC2157	0
1529	HCC2157	2.84849e-06
193	HCC2157	5.77315e-06
205	HCC2157	0
252	HCC2157	0.000191182
253	HCC2157	0
254	HCC2157	6.93872e-05
255	HCC2157	0
256	HCC2157	4.87036e-05
277	HCC2157	0
281	HCC2157	0
282	HCC2157	0
283	HCC2157	3.21116e-05
292	HCC2157	0
293	HCC2157	3.56389e-05
298	HCC2157	0
299	HCC2157	8.56141e-05
301	HCC2157	4.54705e-05
302	HCC2157	0.000267132
306	HCC2157	1.73637e-05
312	HCC2157	1.81791e-05
326	HCC2157	5.21249e-05
329	HCC2157	9.34749e-06
330	HCC2157	2.06682e-06
331	HCC2157	2.87109e-05
332	HCC2157	0
333	HCC2157	0
1268	HCC2157	1.29642e-06
134	HCC2157	3.3618e-05
140	HCC2157	3.85381e-06
147	HCC2157	8.57272e-06
153	HCC2157	2.35914e-05
154	HCC2157	0
155	HCC2157	0
156	HCC2157	4.86624e-05
157	HCC2157	1.69214e-05
158	HCC2157	0
159	HCC2157	6.31239e-06
163	HCC2157	6.8908e-05
164	HCC2157	7.40024e-06
165	HCC2157	5.76903e-06
166	HCC2157	0
170	HCC2157	0.00378115
171	HCC2157	2.78335e-05
1494	HCC2157	3.31748e-05
152	HCC2157	0
203	HCC2157	0
206	HCC2157	1.87001e-06
208	HCC2157	9.68992e-07
211	HCC2157	0
219	HCC2157	6.66601e-05
221	HCC2157	3.3736e-06
222	HCC2157	9.49034e-07
223	HCC2157	2.4118e-05
224	HCC2157	0
225	HCC2157	0
226	HCC2157	7.32398e-06
228	HCC2157	0
229	HCC2157	4.37977e-06
230	HCC2157	6.44278e-06
235	HCC2157	0
238	HCC2157	6.59789e-07
1048	HCC2157	1.70851e-05
1046	HCC2157	1.0098e-06
1179	HCC2157	8.96139e-06
447	HCC2157	0
449	HCC2157	1.38075e-06
236	HCC2157	1.75063e-05
264	HCC2157	0.000100625
284	HCC2157	1.32733e-05
285	HCC2157	0
289	HCC2157	1.20073e-05
317	HCC2157	0.000145574
342	HCC2157	1.46904e-05
356	HCC2157	1.66257e-05
362	HCC2157	5.65418e-05
363	HCC2157	3.99543e-05
366	HCC2157	0
371	HCC2157	0.000406342
372	HCC2157	4.70134e-06
374	HCC2157	0.000172609
375	HCC2157	1.4307e-06
376	HCC2157	4.64912e-06
380	HCC2157	2.843e-07
381	HCC2157	6.86549e-05
382	HCC2157	0.000410026
406	HCC2157	6.30921e-06
407	HCC2157	3.32546e-06
408	HCC2157	8.02617e-06
409	HCC2157	0
442	HCC2157	0.000345654
1593	HCC2157	2.19539e-05
1180	HCC2157	0.00135364
1613	HCC2157	1.80883e-05
1614	HCC2157	7.79986e-06
1615	HCC2157	1.10248e-05
1617	HCC2157	7.79986e-06
1618	HCC2157	2.06468e-05
1620	HCC2157	0
1621	HCC2157	0
1622	HCC2157	0
1624	HCC2157	1.76727e-05
1625	HCC2157	3.50879e-07
1626	HCC2157	0.000122828
1627	HCC2157	3.45888e-06
1629	HCC2157	0
1630	HCC2157	0
1631	HCC2157	0
1634	HCC2157	0
1635	HCC2157	0
1799	HCC2157	6.1457e-05
1802	HCC2157	4.1047e-06
1804	HCC2157	0.000448006
1806	HCC2157	9.20993e-06
1807	HCC2157	1.88118e-06
1808	HCC2157	7.10753e-06
1809	HCC2157	0
1810	HCC2157	0
1811	HCC2157	0
1813	HCC2157	0
1814	HCC2157	0
1816	HCC2157	0
1818	HCC2157	0.000978548
1819	HCC2157	0.00043917
1825	HCC2157	0
1827	HCC2157	0
1830	HCC2157	0
1835	HCC2157	0
1838	HCC2157	0
1849	HCC2157	3.00375e-05
1852	HCC2157	0
1853	HCC2157	0
1854	HCC2157	0
1855	HCC2157	0
1190	HCC2157	1.05212e-05
1079	HCC2157	8.29899e-06
1915	HCC2157	5.37106e-06
1200	HCC2157	3.45409e-06
1042	HCC2157	2.82183e-06
1050	HCC2157	6.86528e-06
1052	HCC2157	8.65613e-06
1026	HCC2157	2.54259e-05
1029	HCC2157	0
1043	HCC2157	1.19702e-06
1039	HCC2157	3.29495e-05
1030	HCC2157	9.83237e-06
1038	HCC2157	1.61875e-05
1037	HCC2157	7.30406e-07
1786	HCC2157	0
1080	HCC2157	1.46406e-05
1085	HCC2157	1.29483e-05
1191	HCC2157	1.85913e-05
1558	HCC2157	7.87818e-05
1909	HCC2157	7.73576e-07
1168	HCC2157	1.51896e-06
1511	HCC2157	1.2634e-05
1512	HCC2157	0
1866	HCC2157	0
1873	HCC2157	4.46289e-05
1908	HCC2157	1.16891e-05
1910	HCC2157	0.000118353
1911	HCC2157	0.00114779
1912	HCC2157	0.000106567
1913	HCC2157	2.29893e-05
1916	HCC2157	7.77423e-05
1917	HCC2157	0
1918	HCC2157	2.70794e-05
1919	HCC2157	0
1922	HCC2157	0
1924	HCC2157	3.89606e-05
1925	HCC2157	0
1926	HCC2157	0.000146527
1927	HCC2157	1.70698e-05
1928	HCC2157	3.54415e-05
1930	HCC2157	8.51736e-06
1931	HCC2157	3.08269e-06
1932	HCC2157	1.07648e-05
1933	HCC2157	0
1936	HCC2157	0
1939	HCC2157	1.40714e-05
1940	HCC2157	3.34198e-05
1941	HCC2157	0.00151925
1996	HCC2157	5.10859e-06
1997	HCC2157	0.000100366
1998	HCC2157	0
179	HCC2157	4.27631e-05
196	HCC2157	0.000103627
245	HCC2157	5.57635e-06
258	HCC2157	9.3634e-06
265	HCC2157	0
268	HCC2157	0.000325363
269	HCC2157	0
271	HCC2157	0
272	HCC2157	2.34381e-05
273	HCC2157	4.25623e-06
274	HCC2157	6.82614e-05
275	HCC2157	1.17622e-05
276	HCC2157	1.66864e-05
300	HCC2157	0
341	HCC2157	0
133	HCC2157	8.87535e-05
135	HCC2157	2.67828e-05
136	HCC2157	0.000101951
150	HCC2157	0
151	HCC2157	1.98953e-05
167	HCC2157	0
172	HCC2157	9.56724e-06
173	HCC2157	1.0677e-05
175	HCC2157	8.98757e-06
176	HCC2157	0
177	HCC2157	4.77498e-05
178	HCC2157	6.18385e-06
180	HCC2157	0.000943913
182	HCC2157	0.000194209
184	HCC2157	8.5932e-05
185	HCC2157	0
186	HCC2157	0
190	HCC2157	1.00426e-05
192	HCC2157	2.99243e-05
194	HCC2157	2.50818e-05
197	HCC2157	0
199	HCC2157	0
200	HCC2157	0.000746482
201	HCC2157	0.000161035
202	HCC2157	2.89186e-05
204	HCC2157	0.000124735
207	HCC2157	9.19359e-06
1032	KM12	4.56224e-06
1017	KM12	0
1022	KM12	0.000150299
1005	KM12	3.19544e-06
1007	KM12	2.94827e-05
1012	KM12	5.75444e-06
1013	KM12	3.37005e-07
1036	KM12	0
1004	KM12	0.00013404
1006	KM12	1.7141e-05
1010	KM12	1.34178e-06
1199	KM12	6.43411e-06
1091	KM12	0.000103215
1060	KM12	1.6569e-05
1047	KM12	0
1049	KM12	0
1011	KM12	9.4538e-06
1058	KM12	1.66868e-06
1053	KM12	1.23832e-05
1054	KM12	4.43231e-05
1057	KM12	1.43649e-05
1003	KM12	1.56622e-05
1073	KM12	1.40564e-05
1510	KM12	3.52371e-06
1549	KM12	0
1561	KM12	9.49652e-06
1559	KM12	1.30774e-05
1560	KM12	0
1564	KM12	4.80597e-05
1372	KM12	9.98591e-05
1259	KM12	2.34848e-05
1373	KM12	7.91188e-07
1375	KM12	6.94322e-06
1598	KM12	6.58272e-06
1089	KM12	1.04329e-05
1088	KM12	5.32566e-06
1093	KM12	5.72801e-06
1237	KM12	2.24248e-06
1563	KM12	1.67264e-06
1239	KM12	4.53646e-05
1529	KM12	4.16445e-05
193	KM12	3.98514e-05
205	KM12	0
252	KM12	7.41796e-05
253	KM12	5.39836e-06
254	KM12	5.55112e-06
255	KM12	4.24927e-06
256	KM12	1.45119e-05
277	KM12	4.77354e-06
281	KM12	1.60042e-05
282	KM12	4.65486e-05
283	KM12	7.70197e-05
292	KM12	1.52959e-06
293	KM12	1.55222e-05
298	KM12	6.77769e-06
299	KM12	5.24157e-05
301	KM12	2.62533e-05
302	KM12	5.00958e-05
306	KM12	8.13999e-05
312	KM12	0
326	KM12	2.44324e-05
329	KM12	0
330	KM12	9.20206e-06
331	KM12	1.83959e-05
332	KM12	0
333	KM12	0
1268	KM12	0
134	KM12	7.19774e-05
140	KM12	0.000141897
147	KM12	1.7395e-05
153	KM12	2.26321e-05
154	KM12	0
155	KM12	5.97663e-07
156	KM12	1.69408e-05
157	KM12	0.000129422
158	KM12	0
159	KM12	3.24643e-06
163	KM12	2.39307e-05
164	KM12	0
165	KM12	3.52281e-05
166	KM12	0
170	KM12	0.000406787
171	KM12	0
1494	KM12	2.17347e-05
152	KM12	2.77548e-05
203	KM12	1.81753e-05
206	KM12	8.3874e-06
208	KM12	7.50164e-06
211	KM12	4.28946e-06
219	KM12	5.3454e-05
221	KM12	6.3729e-06
222	KM12	6.03738e-05
223	KM12	2.20364e-05
224	KM12	4.08475e-06
225	KM12	3.29295e-05
226	KM12	4.79549e-05
228	KM12	1.02808e-05
229	KM12	1.90422e-05
230	KM12	0
235	KM12	3.97446e-05
238	KM12	1.89651e-06
1048	KM12	1.12645e-06
1046	KM12	2.20784e-05
1179	KM12	0.000260774
447	KM12	1.6211e-06
449	KM12	1.02915e-05
236	KM12	6.49683e-07
264	KM12	2.10397e-05
284	KM12	1.31108e-05
285	KM12	7.13934e-05
289	KM12	1.17332e-05
317	KM12	6.26382e-05
342	KM12	5.66911e-06
356	KM12	0
362	KM12	4.9865e-07
363	KM12	6.62719e-06
366	KM12	4.79777e-06
371	KM12	8.1472e-05
372	KM12	2.53058e-07
374	KM12	2.28558e-05
375	KM12	1.11954e-05
376	KM12	8.55623e-06
380	KM12	8.2686e-05
381	KM12	1.10352e-05
382	KM12	7.00911e-05
406	KM12	2.3898e-06
407	KM12	0
408	KM12	0
409	KM12	0
442	KM12	6.19461e-05
1593	KM12	4.11251e-06
1180	KM12	0.000265548
1613	KM12	1.98832e-05
1614	KM12	7.65066e-06
1615	KM12	1.04711e-05
1617	KM12	1.24316e-05
1618	KM12	8.5731e-06
1620	KM12	2.42923e-06
1621	KM12	7.65066e-06
1622	KM12	7.65066e-06
1624	KM12	4.12768e-05
1625	KM12	1.24316e-05
1626	KM12	5.51222e-05
1627	KM12	1.04711e-05
1629	KM12	8.5731e-06
1630	KM12	1.6569e-05
1631	KM12	1.24316e-05
1634	KM12	1.6569e-05
1635	KM12	2.42923e-06
1799	KM12	0
1802	KM12	0
1804	KM12	7.95497e-07
1806	KM12	7.95497e-07
1807	KM12	0
1808	KM12	1.55063e-05
1809	KM12	2.21955e-05
1810	KM12	4.12768e-05
1811	KM12	1.34381e-05
1813	KM12	4.11251e-06
1814	KM12	0
1816	KM12	2.42923e-06
1818	KM12	0.000196966
1819	KM12	0.000171512
1825	KM12	2.21955e-05
1827	KM12	1.04711e-05
1830	KM12	3.26401e-06
1835	KM12	1.98832e-05
1838	KM12	1.24316e-05
1849	KM12	0.000196966
1852	KM12	2.33854e-05
1853	KM12	0
1854	KM12	0
1855	KM12	2.83862e-05
1190	KM12	4.86772e-05
1079	KM12	0
1915	KM12	5.0834e-06
1200	KM12	0
1042	KM12	0
1050	KM12	0
1052	KM12	0
1026	KM12	0.000183864
1029	KM12	9.42638e-07
1043	KM12	6.00405e-06
1039	KM12	3.41553e-06
1030	KM12	0
1038	KM12	0
1037	KM12	0
1786	KM12	0.00022441
1080	KM12	0
1085	KM12	0
1191	KM12	1.55091e-05
1558	KM12	0
1909	KM12	1.39241e-05
1168	KM12	6.94737e-06
1511	KM12	5.93199e-05
1512	KM12	0
1866	KM12	3.28666e-06
1873	KM12	1.59144e-05
1908	KM12	1.39241e-05
1910	KM12	1.43183e-05
1911	KM12	0.000416102
1912	KM12	8.50953e-05
1913	KM12	8.58043e-06
1916	KM12	4.13415e-05
1917	KM12	2.33018e-06
1918	KM12	0
1919	KM12	0
1922	KM12	0
1924	KM12	2.18745e-05
1925	KM12	0
1926	KM12	2.55659e-05
1927	KM12	0
1928	KM12	0
1930	KM12	0
1931	KM12	0
1932	KM12	0
1933	KM12	1.47111e-05
1936	KM12	6.94737e-06
1939	KM12	1.79755e-05
1940	KM12	1.55091e-05
1941	KM12	0.000666426
1996	KM12	7.75873e-07
1997	KM12	2.96474e-06
1998	KM12	0
179	KM12	6.04543e-05
196	KM12	9.14698e-05
245	KM12	1.97776e-05
258	KM12	6.64664e-06
265	KM12	2.60577e-06
268	KM12	0.000469838
269	KM12	0
271	KM12	2.40524e-07
272	KM12	6.11311e-05
273	KM12	2.44945e-05
274	KM12	0.000142927
275	KM12	1.42988e-05
276	KM12	7.84377e-05
300	KM12	1.69369e-05
341	KM12	2.75685e-06
133	KM12	2.68011e-05
135	KM12	7.95968e-05
136	KM12	6.07756e-05
150	KM12	3.4777e-06
151	KM12	0
167	KM12	6.09311e-05
172	KM12	2.31631e-05
173	KM12	4.62999e-05
175	KM12	4.16682e-06
176	KM12	8.28841e-06
177	KM12	0.000233661
178	KM12	4.59846e-05
180	KM12	0.00061406
182	KM12	0.000343391
184	KM12	0.000662892
185	KM12	0
186	KM12	1.5515e-05
190	KM12	0.000121756
192	KM12	8.34585e-06
194	KM12	1.93247e-05
197	KM12	2.26063e-06
199	KM12	1.32315e-05
200	KM12	0.000177865
201	KM12	6.7891e-05
202	KM12	2.21266e-05
204	KM12	0.000283219
207	KM12	4.61457e-06
1032	LS-1034	1.1374e-06
1017	LS-1034	1.59965e-08
1022	LS-1034	5.34901e-06
1005	LS-1034	0
1007	LS-1034	0
1012	LS-1034	1.07215e-05
1013	LS-1034	0
1036	LS-1034	0
1004	LS-1034	7.31504e-06
1006	LS-1034	1.66774e-06
1010	LS-1034	0
1199	LS-1034	0
1091	LS-1034	1.63574e-05
1060	LS-1034	8.35809e-07
1047	LS-1034	3.84966e-06
1049	LS-1034	0
1011	LS-1034	5.19027e-06
1058	LS-1034	7.86932e-06
1053	LS-1034	8.41965e-06
1054	LS-1034	1.10781e-06
1057	LS-1034	1.66745e-06
1003	LS-1034	0
1073	LS-1034	1.37313e-05
1510	LS-1034	4.32992e-06
1549	LS-1034	2.38864e-07
1561	LS-1034	1.6636e-05
1559	LS-1034	2.3179e-06
1560	LS-1034	0
1564	LS-1034	1.18293e-05
1372	LS-1034	8.91389e-05
1259	LS-1034	4.32036e-06
1373	LS-1034	2.73159e-06
1375	LS-1034	0
1598	LS-1034	4.75665e-07
1089	LS-1034	1.66546e-05
1088	LS-1034	0
1093	LS-1034	4.82538e-06
1237	LS-1034	5.47748e-06
1563	LS-1034	0
1239	LS-1034	1.26288e-05
1529	LS-1034	0
193	LS-1034	7.72417e-06
205	LS-1034	5.7133e-06
252	LS-1034	6.82617e-06
253	LS-1034	0
254	LS-1034	0
255	LS-1034	2.13692e-07
256	LS-1034	2.5015e-05
277	LS-1034	0
281	LS-1034	0
282	LS-1034	3.10242e-06
283	LS-1034	3.42189e-05
292	LS-1034	4.22153e-06
293	LS-1034	1.08473e-05
298	LS-1034	0
299	LS-1034	0.000116711
301	LS-1034	9.09941e-06
302	LS-1034	4.09363e-05
306	LS-1034	7.34338e-06
312	LS-1034	2.2004e-06
326	LS-1034	2.87275e-06
329	LS-1034	0
330	LS-1034	0
331	LS-1034	1.10358e-05
332	LS-1034	0
333	LS-1034	0
1268	LS-1034	0
134	LS-1034	2.97914e-05
140	LS-1034	1.5834e-05
147	LS-1034	0
153	LS-1034	1.51837e-05
154	LS-1034	5.77201e-06
155	LS-1034	0
156	LS-1034	3.01717e-06
157	LS-1034	3.53713e-05
158	LS-1034	6.91474e-06
159	LS-1034	5.74553e-06
163	LS-1034	2.52634e-05
164	LS-1034	2.66296e-05
165	LS-1034	1.37216e-05
166	LS-1034	1.72455e-06
170	LS-1034	3.30538e-05
171	LS-1034	7.56593e-06
1494	LS-1034	2.23989e-05
152	LS-1034	4.54788e-06
203	LS-1034	1.92739e-06
206	LS-1034	1.99543e-06
208	LS-1034	7.0274e-06
211	LS-1034	0
219	LS-1034	6.77393e-06
221	LS-1034	5.1403e-06
222	LS-1034	1.24268e-06
223	LS-1034	3.12265e-05
224	LS-1034	5.1728e-06
225	LS-1034	1.90146e-05
226	LS-1034	2.07575e-05
228	LS-1034	1.54475e-05
229	LS-1034	3.266e-05
230	LS-1034	0
235	LS-1034	4.23369e-05
238	LS-1034	5.45993e-06
1048	LS-1034	0
1046	LS-1034	4.96264e-07
1179	LS-1034	2.22306e-05
447	LS-1034	2.3595e-06
449	LS-1034	6.15206e-06
236	LS-1034	0
264	LS-1034	4.85892e-06
284	LS-1034	6.94509e-06
285	LS-1034	5.04169e-06
289	LS-1034	3.05233e-06
317	LS-1034	3.26868e-05
342	LS-1034	4.13794e-06
356	LS-1034	0
362	LS-1034	0
363	LS-1034	0
366	LS-1034	3.72575e-06
371	LS-1034	4.72267e-05
372	LS-1034	0
374	LS-1034	2.8254e-05
375	LS-1034	1.21937e-06
376	LS-1034	4.05739e-06
380	LS-1034	1.10867e-05
381	LS-1034	4.73875e-06
382	LS-1034	4.69702e-05
406	LS-1034	0
407	LS-1034	0
408	LS-1034	0
409	LS-1034	0
442	LS-1034	4.05239e-05
1593	LS-1034	0
1180	LS-1034	6.67415e-06
1613	LS-1034	6.81481e-07
1614	LS-1034	0
1615	LS-1034	0
1617	LS-1034	1.67903e-05
1618	LS-1034	0
1620	LS-1034	1.71998e-06
1621	LS-1034	0
1622	LS-1034	0
1624	LS-1034	0
1625	LS-1034	0
1626	LS-1034	0
1627	LS-1034	0
1629	LS-1034	0
1630	LS-1034	6.67415e-06
1631	LS-1034	0
1634	LS-1034	0
1635	LS-1034	4.97093e-06
1799	LS-1034	0
1802	LS-1034	0
1804	LS-1034	0
1806	LS-1034	0
1807	LS-1034	0
1808	LS-1034	0
1809	LS-1034	0
1810	LS-1034	0
1811	LS-1034	6.81481e-07
1813	LS-1034	0
1814	LS-1034	0
1816	LS-1034	0
1818	LS-1034	0
1819	LS-1034	2.24731e-06
1825	LS-1034	0
1827	LS-1034	7.84363e-06
1830	LS-1034	0
1835	LS-1034	3.86535e-06
1838	LS-1034	0
1849	LS-1034	3.32125e-06
1852	LS-1034	0
1853	LS-1034	0
1854	LS-1034	0
1855	LS-1034	0
1190	LS-1034	1.90334e-05
1079	LS-1034	0
1915	LS-1034	3.55362e-06
1200	LS-1034	8.19325e-06
1042	LS-1034	0
1050	LS-1034	0
1052	LS-1034	1.18297e-06
1026	LS-1034	1.64179e-05
1029	LS-1034	0
1043	LS-1034	0
1039	LS-1034	7.64143e-06
1030	LS-1034	4.83045e-06
1038	LS-1034	0
1037	LS-1034	1.74311e-06
1786	LS-1034	7.42382e-06
1080	LS-1034	0
1085	LS-1034	0
1191	LS-1034	8.31548e-06
1558	LS-1034	3.19981e-08
1909	LS-1034	1.83602e-05
1168	LS-1034	1.08381e-05
1511	LS-1034	4.15563e-07
1512	LS-1034	4.84186e-06
1866	LS-1034	1.20247e-05
1873	LS-1034	1.29939e-05
1908	LS-1034	1.2266e-05
1910	LS-1034	1.88976e-05
1911	LS-1034	4.81914e-05
1912	LS-1034	1.42273e-05
1913	LS-1034	1.17868e-05
1916	LS-1034	4.84186e-06
1917	LS-1034	1.15475e-05
1918	LS-1034	1.98178e-06
1919	LS-1034	1.98178e-06
1922	LS-1034	4.42381e-06
1924	LS-1034	4.42381e-06
1925	LS-1034	3.39204e-06
1926	LS-1034	1.52326e-05
1927	LS-1034	5.90291e-06
1928	LS-1034	6.55037e-06
1930	LS-1034	1.15475e-05
1931	LS-1034	0
1932	LS-1034	6.1186e-06
1933	LS-1034	0
1936	LS-1034	5.90291e-06
1939	LS-1034	2.30934e-05
1940	LS-1034	1.29939e-05
1941	LS-1034	8.09924e-05
1996	LS-1034	1.2266e-05
1997	LS-1034	3.21053e-05
1998	LS-1034	1.44757e-05
179	LS-1034	9.68413e-05
196	LS-1034	2.04774e-05
245	LS-1034	2.40839e-05
258	LS-1034	1.8814e-05
265	LS-1034	1.5692e-05
268	LS-1034	3.94902e-05
269	LS-1034	1.49016e-06
271	LS-1034	8.42069e-07
272	LS-1034	6.86232e-05
273	LS-1034	2.33636e-05
274	LS-1034	0.000342854
275	LS-1034	2.35097e-05
276	LS-1034	0.000107858
300	LS-1034	3.89394e-05
341	LS-1034	0
133	LS-1034	2.1907e-05
135	LS-1034	1.4145e-05
136	LS-1034	0.000314982
150	LS-1034	0
151	LS-1034	1.0994e-05
167	LS-1034	4.18956e-05
172	LS-1034	1.11809e-05
173	LS-1034	7.80303e-05
175	LS-1034	1.42477e-05
176	LS-1034	1.55939e-06
177	LS-1034	2.40355e-05
178	LS-1034	0
180	LS-1034	0.000226035
182	LS-1034	0.000105861
184	LS-1034	0.000202107
185	LS-1034	9.42188e-05
186	LS-1034	2.72961e-05
190	LS-1034	3.60304e-05
192	LS-1034	1.24793e-05
194	LS-1034	2.83654e-05
197	LS-1034	2.45895e-06
199	LS-1034	0
200	LS-1034	0.000303668
201	LS-1034	0.000194417
202	LS-1034	0
204	LS-1034	6.90117e-05
207	LS-1034	1.87596e-05
1032	LS-123	2.88697e-05
1017	LS-123	7.87882e-06
1022	LS-123	1.16254e-05
1005	LS-123	0
1007	LS-123	1.5839e-05
1012	LS-123	1.02897e-05
1013	LS-123	0
1036	LS-123	0
1004	LS-123	5.80158e-06
1006	LS-123	0
1010	LS-123	3.85032e-06
1199	LS-123	6.48977e-07
1091	LS-123	1.13023e-05
1060	LS-123	7.10325e-06
1047	LS-123	0
1049	LS-123	0
1011	LS-123	1.80088e-05
1058	LS-123	3.35435e-05
1053	LS-123	1.93224e-05
1054	LS-123	0
1057	LS-123	3.11937e-05
1003	LS-123	7.5532e-06
1073	LS-123	2.52376e-06
1510	LS-123	8.86792e-06
1549	LS-123	1.02975e-05
1561	LS-123	4.39892e-05
1559	LS-123	1.64613e-05
1560	LS-123	1.57943e-06
1564	LS-123	2.48899e-05
1372	LS-123	5.69157e-05
1259	LS-123	1.13023e-05
1373	LS-123	5.02441e-06
1375	LS-123	0
1598	LS-123	1.04372e-05
1089	LS-123	3.07449e-06
1088	LS-123	0
1093	LS-123	1.16798e-05
1237	LS-123	4.55404e-06
1563	LS-123	3.46673e-06
1239	LS-123	0
1529	LS-123	7.32569e-06
193	LS-123	7.4277e-06
205	LS-123	0
252	LS-123	5.81741e-06
253	LS-123	0
254	LS-123	0
255	LS-123	2.28727e-06
256	LS-123	1.07987e-05
277	LS-123	0
281	LS-123	8.47364e-07
282	LS-123	5.94939e-05
283	LS-123	5.15104e-05
292	LS-123	6.98655e-06
293	LS-123	1.11653e-05
298	LS-123	7.45267e-06
299	LS-123	8.80729e-05
301	LS-123	3.10526e-05
302	LS-123	0.000131659
306	LS-123	1.67656e-06
312	LS-123	0
326	LS-123	4.96974e-06
329	LS-123	0
330	LS-123	0
331	LS-123	5.41347e-05
332	LS-123	0
333	LS-123	0
1268	LS-123	1.42905e-05
134	LS-123	5.61468e-05
140	LS-123	4.61168e-06
147	LS-123	0
153	LS-123	1.62344e-05
154	LS-123	0
155	LS-123	0
156	LS-123	4.86348e-06
157	LS-123	1.66418e-05
158	LS-123	1.66059e-05
159	LS-123	2.96119e-06
163	LS-123	1.56432e-05
164	LS-123	2.23676e-05
165	LS-123	9.58159e-06
166	LS-123	3.24544e-06
170	LS-123	0.000817052
171	LS-123	2.65214e-06
1494	LS-123	1.14443e-05
152	LS-123	1.71083e-05
203	LS-123	4.32001e-06
206	LS-123	7.16894e-06
208	LS-123	2.42086e-06
211	LS-123	4.13259e-06
219	LS-123	2.66468e-05
221	LS-123	5.12488e-06
222	LS-123	1.49695e-05
223	LS-123	5.53114e-05
224	LS-123	5.09615e-05
225	LS-123	1.05937e-05
226	LS-123	2.63477e-05
228	LS-123	1.20649e-05
229	LS-123	2.48833e-05
230	LS-123	4.53989e-07
235	LS-123	2.13647e-05
238	LS-123	2.29532e-05
1048	LS-123	6.31346e-06
1046	LS-123	0
1179	LS-123	2.87186e-05
447	LS-123	0
449	LS-123	2.24593e-06
236	LS-123	1.0751e-06
264	LS-123	3.86341e-06
284	LS-123	1.08344e-05
285	LS-123	5.07017e-06
289	LS-123	3.7962e-06
317	LS-123	1.99253e-05
342	LS-123	0
356	LS-123	0
362	LS-123	1.62266e-05
363	LS-123	2.15293e-05
366	LS-123	3.85442e-06
371	LS-123	2.70932e-05
372	LS-123	4.81119e-06
374	LS-123	1.08852e-05
375	LS-123	2.36354e-06
376	LS-123	5.47513e-06
380	LS-123	5.76019e-06
381	LS-123	1.75037e-05
382	LS-123	3.11718e-05
406	LS-123	0
407	LS-123	2.04535e-06
408	LS-123	0
409	LS-123	0
442	LS-123	6.77051e-06
1593	LS-123	9.8429e-06
1180	LS-123	3.34952e-05
1613	LS-123	0
1614	LS-123	0
1615	LS-123	2.76221e-06
1617	LS-123	1.73517e-05
[truncated: 68,758 more rows]

## Sheet: Figure 4
Figure 4	Drug and PSNs of the Beat AML dataset.
Drug similarity network
A.674563	Afatinib..BIBW.2992.	Alisertib..MLN8237.	AT7519	Axitinib..AG.013736.	AZD1480	Barasertib..AZD1152.HQPA.	Bay.11.7085	BEZ235	BMS.345541	Bortezomib..Velcade.	Bosutinib..SKI.606.	Cabozantinib	Canertinib..CI.1033.	Cediranib..AZD2171.	CHIR.99021	CI.1040..PD184352.	CYT387	DBZ	Doramapimod..BIRB.796.	Dovitinib..CHIR.258.	Entospletinib..GS.9973.	Flavopiridol	GDC.0879	Gefitinib	Gilteritinib..ASP.2215.	GSK.1838705A	GSK.1904529A	GSK690693	Ibrutinib..PCI.32765.	Idelalisib	Imatinib	INK.128	JAK.Inhibitor.I	JNJ.28312141	JNJ.38877605	JNJ.7706621	JQ1	KI20227	KU.55933	KW.2449	Lenalidomide	Lenvatinib	Lovastatin	LY.333531	Masitinib..AB.1010.	MGCD.265	Midostaurin	MK.2206	MLN120B
0.126811	0.0207651	0.0144197	0.0900612	0.0196461	0.017137	0.0208698	0.0137168	0.0330986	0.012033	0.0703128	0.0153132	0.0658817	0.0138537	0.0121324	0.00850807	0.0215169	0.0259962	0.0150672	0.024669	0.0525388	0.0226296	0.144809	0.00788748	0.0149502	0.0722825	0.0156086	0.0157967	0.0139066	0.0190343	0.0219342	0.0143561	0.0563754	0.0276323	0.0732907	0.014043	0.0124995	0.0439898	0.0268881	0.0135952	0.0430684	0.020421	0.023866	0.0161632	0.0186401	0.0171744	0.0281666	0.0312284	0.0202286	0.0142209
0.0207651	0.00767894	0.00533023	0.0372988	0.0082585	0.00634439	0.00691978	0.0051063	0.0139493	0.00477841	0.0331797	0.00571666	0.0124003	0.00498472	0.00457278	0.00323417	0.00977921	0.00886981	0.00576689	0.0113606	0.0113768	0.00795992	0.0554761	0.00297037	0.00550581	0.0189042	0.00622889	0.0057771	0.00531808	0.00673273	0.00824016	0.00551358	0.023934	0.00965385	0.0252424	0.00545336	0.00441242	0.0192023	0.0123173	0.00531766	0.00897363	0.0073114	0.00915616	0.00637457	0.00606625	0.00660546	0.0081116	0.00818905	0.00801137	0.00554664
0.0144197	0.00533023	0.00412293	0.0274279	0.00615829	0.0046925	0.00506465	0.00380912	0.0102745	0.00358269	0.0263869	0.00424388	0.00854737	0.00361343	0.00345314	0.00248359	0.00693955	0.00656146	0.00412131	0.0079014	0.00784363	0.00587633	0.044005	0.0022601	0.00400982	0.0138352	0.00460271	0.00422109	0.00394561	0.0049248	0.00596629	0.00414209	0.0166355	0.00712096	0.0157912	0.00399112	0.00332554	0.0137154	0.00860104	0.00391425	0.00605573	0.00502355	0.00664472	0.00450969	0.00438296	0.00485468	0.00584679	0.00593389	0.00615431	0.0040474
0.0900612	0.0372988	0.0274279	0.369118	0.0540544	0.0330039	0.0334897	0.0264536	0.0900882	0.0263891	0.387434	0.0319469	0.054908	0.0243472	0.0245091	0.0176789	0.0538367	0.0475107	0.0297058	0.0668665	0.0508643	0.0444757	0.466333	0.0155606	0.0286707	0.127929	0.0313802	0.0305104	0.0279522	0.0362223	0.045779	0.0292808	0.185483	0.0550382	0.205043	0.0287589	0.0238847	0.122992	0.0947791	0.0273193	0.0387081	0.03388	0.0518258	0.0332327	0.030112	0.0357741	0.0398937	0.0523748	0.049105	0.0296776
0.0196461	0.0082585	0.00615829	0.0540544	0.0121177	0.00757065	0.00751443	0.00584281	0.0192884	0.00565034	0.0598961	0.0070233	0.0132123	0.00542399	0.00552559	0.00383583	0.0110037	0.0103741	0.00653507	0.0138722	0.0120975	0.00946714	0.0714354	0.00344003	0.00624189	0.0257306	0.00704617	0.00658578	0.00607883	0.00771988	0.00993559	0.00657381	0.0444875	0.011876	0.0493978	0.00629557	0.00508157	0.0256593	0.0215981	0.00602505	0.00884163	0.00803894	0.0113953	0.00716972	0.0067651	0.00789245	0.0092539	0.010168	0.00999601	0.00648117
0.017137	0.00634439	0.0046925	0.0330039	0.00757065	0.00683048	0.00602878	0.00453678	0.012273	0.00421747	0.0510028	0.00509898	0.0103672	0.00421865	0.00527683	0.00289312	0.00850746	0.0077232	0.00503746	0.00943062	0.00937182	0.00708414	0.0510677	0.00263437	0.00482806	0.016818	0.00548385	0.00511105	0.00468055	0.00592597	0.00707268	0.00553746	0.020799	0.00852474	0.020919	0.0048028	0.00391715	0.0170852	0.0124467	0.00467367	0.00747064	0.00651781	0.00795339	0.00584992	0.00526637	0.00592354	0.00743977	0.00701947	0.0078741	0.00491566
0.0208698	0.00691978	0.00506465	0.0334897	0.00751443	0.00602878	0.00705168	0.00483078	0.0125939	0.00444679	0.0316084	0.00530712	0.012574	0.00455692	0.00429227	0.00309368	0.00835316	0.00860499	0.00530005	0.00951387	0.0109353	0.00763307	0.0523564	0.00288054	0.00519927	0.019416	0.00580801	0.00560507	0.00498701	0.00636336	0.00773347	0.0052561	0.0198329	0.00917058	0.0197103	0.00508743	0.00424938	0.0169198	0.0105645	0.0049679	0.00888291	0.00677652	0.00839369	0.00587491	0.00575464	0.00625547	0.00834408	0.00795048	0.00765185	0.00514065
0.0137168	0.0051063	0.00380912	0.0264536	0.00584281	0.00453678	0.00483078	0.0037714	0.00978686	0.00343182	0.0248299	0.00409592	0.00802539	0.00348069	0.00328658	0.00236098	0.00659681	0.00628425	0.00405606	0.00743502	0.00743892	0.00573145	0.0414218	0.00223299	0.00389844	0.0129453	0.00450455	0.00408173	0.00383644	0.00480178	0.00573206	0.00398406	0.0155355	0.00666826	0.0156867	0.0039086	0.00318025	0.0130908	0.00848276	0.00382424	0.00586928	0.00513321	0.00641698	0.00444477	0.00423214	0.0047855	0.00556041	0.00553994	0.00581215	0.00396734
0.0330986	0.0139493	0.0102745	0.0900882	0.0192884	0.012273	0.0125939	0.00978686	0.0372395	0.00944453	0.0810295	0.0117083	0.0232542	0.00908208	0.00903323	0.0064512	0.0195376	0.0173532	0.0110052	0.0240597	0.0206639	0.0157099	0.123706	0.00557336	0.0104745	0.042077	0.0118132	0.0109566	0.0102214	0.0129323	0.0172955	0.0107866	0.0789764	0.0195932	0.0844568	0.0106457	0.00837806	0.0445211	0.0366744	0.0103155	0.0150225	0.0144581	0.0193185	0.0123246	0.011154	0.0130781	0.0150694	0.0160233	0.0171109	0.0108745
0.012033	0.00477841	0.00358269	0.0263891	0.00565034	0.00421747	0.00444679	0.00343182	0.00944453	0.00330763	0.0246858	0.00384189	0.007285	0.00321859	0.00311106	0.00221733	0.0064639	0.00582229	0.003756	0.00732726	0.0067564	0.00542959	0.0409779	0.00203235	0.00363621	0.0122538	0.00414297	0.00381246	0.00354758	0.00449535	0.00541931	0.00375109	0.0147316	0.00641955	0.0140537	0.0036577	0.00297906	0.0125902	0.00784191	0.00354469	0.00525627	0.00465237	0.00600882	0.00415174	0.00392325	0.00440254	0.00521845	0.00517907	0.00562758	0.00368612
0.0703128	0.0331797	0.0263869	0.387434	0.0598961	0.0510028	0.0316084	0.0248299	0.0810295	0.0246858	1.56457	0.0311387	0.0463088	0.0261414	0.0464487	0.0165843	0.0518448	0.0398865	0.0289653	0.0523393	0.0425009	0.0425829	0.558002	0.0138564	0.0288533	0.217511	0.0291367	0.0301856	0.027777	0.0338618	0.0418707	0.0424853	0.122967	0.0456899	0.162235	0.0274906	0.0237134	0.11339	0.121156	0.0264764	0.032714	0.0331785	0.0424518	0.0387465	0.0300457	0.0376199	0.0471611	0.0936557	0.0697632	0.0291819
0.0153132	0.00571666	0.00424388	0.0319469	0.0070233	0.00509898	0.00530712	0.00409592	0.0117083	0.00384189	0.0311387	0.00480418	0.00952838	0.00382279	0.00369691	0.00262375	0.0075853	0.0070682	0.00451759	0.00911819	0.0084955	0.00646344	0.0457961	0.00241135	0.00432344	0.015914	0.00496768	0.00454384	0.00423807	0.00537167	0.00656773	0.0044648	0.020922	0.00778172	0.0216014	0.00432109	0.00354902	0.0160005	0.0108875	0.00422228	0.00654476	0.00555608	0.00741877	0.00488178	0.00471465	0.00537239	0.00634128	0.00651918	0.00663883	0.00444941
0.0658817	0.0124003	0.00854737	0.054908	0.0132123	0.0103672	0.012574	0.00802539	0.0232542	0.007285	0.0463088	0.00952838	0.0478797	0.00797457	0.0074739	0.00513968	0.0137744	0.0152035	0.00872997	0.0172875	0.0328167	0.0135172	0.0807728	0.00458321	0.0088267	0.050585	0.0096207	0.0094494	0.00821807	0.0113323	0.0132979	0.0087508	0.0479865	0.0165044	0.063297	0.00840757	0.00737336	0.0306948	0.0230195	0.00817725	0.0252923	0.0120541	0.0153212	0.00980705	0.0101777	0.0106476	0.019244	0.0191795	0.0128243	0.00879864
0.0138537	0.00498472	0.00361343	0.0243472	0.00542399	0.00421865	0.00455692	0.00348069	0.00908208	0.00321859	0.0261414	0.00382279	0.00797457	0.00366979	0.00308502	0.00223701	0.00621641	0.00586632	0.00382573	0.0068513	0.00750378	0.00518654	0.0390835	0.00210973	0.00369265	0.0126598	0.00425931	0.00380162	0.0036345	0.00454041	0.00532023	0.00375796	0.0137287	0.00607158	0.0144187	0.00364667	0.00300005	0.0121048	0.00775543	0.00364245	0.00601361	0.00477679	0.00587042	0.00418957	0.00401955	0.00443706	0.00515999	0.00561439	0.00511393	0.00373387
0.0121324	0.00457278	0.00345314	0.0245091	0.00552559	0.00527683	0.00429227	0.00328658	0.00903323	0.00311106	0.0464487	0.00369691	0.0074739	0.00308502	0.00442013	0.00211958	0.00634664	0.00557089	0.00363691	0.00679686	0.00666865	0.00514988	0.039995	0.00189665	0.00352759	0.0120746	0.00397019	0.00367614	0.00343526	0.00429295	0.00520916	0.00431928	0.015017	0.00606503	0.0157174	0.00351587	0.00288086	0.0125889	0.00985168	0.00342258	0.00516738	0.0047967	0.00578285	0.00447641	0.00383229	0.00427679	0.00542611	0.00509026	0.00636399	0.00357012
0.00850807	0.00323417	0.00248359	0.0176789	0.00383583	0.00289312	0.00309368	0.00236098	0.0064512	0.00221733	0.0165843	0.00262375	0.00513968	0.00223701	0.00211958	0.00164507	0.00409884	0.00398855	0.00253555	0.0044986	0.00471733	0.00367324	0.0285579	0.00143078	0.00249826	0.00853736	0.00286249	0.00268058	0.00242287	0.00306586	0.0036965	0.00258923	0.0112033	0.00430426	0.0113846	0.00248319	0.00206968	0.00832736	0.00595543	0.00243674	0.00362736	0.00309998	0.00404227	0.00270568	0.00268432	0.00302549	0.00358114	0.00354382	0.0037098	0.00252122
0.0215169	0.00977921	0.00693955	0.0538367	0.0110037	0.00850746	0.00835316	0.00659681	0.0195376	0.0064639	0.0518448	0.0075853	0.0137744	0.00621641	0.00634664	0.00409884	0.0194782	0.0111882	0.00773145	0.0172893	0.0123864	0.0104566	0.0842498	0.00359106	0.0069874	0.0235228	0.00830013	0.00755425	0.00717531	0.00855175	0.0109583	0.0073313	0.0313526	0.0126559	0.0284584	0.00708962	0.00572964	0.0302554	0.0162014	0.00709932	0.00958919	0.00888101	0.0120017	0.00817666	0.00771959	0.00847998	0.0099617	0.00988586	0.0118448	0.00734711
0.0259962	0.00886981	0.00656146	0.0475107	0.0103741	0.0077232	0.00860499	0.00628425	0.0173532	0.00582229	0.0398865	0.0070682	0.0152035	0.00586632	0.00557089	0.00398855	0.0111882	0.0119255	0.00691745	0.0134267	0.0137363	0.0100211	0.0710576	0.00373786	0.00673067	0.0248694	0.00753206	0.00707095	0.00655578	0.00838773	0.010235	0.00675305	0.0297108	0.0123458	0.0304105	0.00662548	0.00554583	0.0234183	0.0151507	0.00651277	0.0108389	0.00843546	0.011326	0.00763906	0.00746009	0.00814385	0.0101101	0.0105347	0.0101158	0.00671013
0.0150672	0.00576689	0.00412131	0.0297058	0.00653507	0.00503746	0.00530005	0.00405606	0.0110052	0.003756	0.0289653	0.00451759	0.00872997	0.00382573	0.00363691	0.00253555	0.00773145	0.00691745	0.00471609	0.00827913	0.00830251	0.00628181	0.0453252	0.00236976	0.0043367	0.0142266	0.00489976	0.004484	0.00419764	0.00532651	0.00640071	0.00439747	0.0176692	0.00742285	0.0188488	0.00433925	0.0034547	0.0148844	0.00963189	0.00420804	0.00671508	0.00574828	0.00703041	0.00510056	0.00473877	0.00524621	0.00615638	0.00624184	0.00645243	0.00444459
0.024669	0.0113606	0.0079014	0.0668665	0.0138722	0.00943062	0.00951387	0.00743502	0.0240597	0.00732726	0.0523393	0.00911819	0.0172875	0.0068513	0.00679686	0.0044986	0.0172893	0.0134267	0.00827913	0.0256028	0.014988	0.0122897	0.0845253	0.00418123	0.00783031	0.0303099	0.00930073	0.00824679	0.00812374	0.00999883	0.0126749	0.00810027	0.0452851	0.0155064	0.0436679	0.00805003	0.00632918	0.0345487	0.0212062	0.00779034	0.0110868	0.00952493	0.0157007	0.00918592	0.00868769	0.00995328	0.0116113	0.0123035	0.0130658	0.0081003
0.0525388	0.0113768	0.00784363	0.0508643	0.0120975	0.00937182	0.0109353	0.00743892	0.0206639	0.0067564	0.0425009	0.0084955	0.0328167	0.00750378	0.00666865	0.00471733	0.0123864	0.0137363	0.00830251	0.014988	0.0265143	0.0120912	0.0800323	0.00429768	0.00811841	0.0384019	0.00883656	0.00848305	0.00758988	0.0103483	0.0120734	0.00800211	0.0391939	0.0148414	0.0492724	0.00791849	0.00666229	0.0256556	0.0186955	0.00753423	0.020663	0.0105143	0.0135376	0.00930225	0.00941647	0.00955852	0.0149722	0.0157995	0.0114401	0.00801347
0.0226296	0.00795992	0.00587633	0.0444757	0.00946714	0.00708414	0.00763307	0.00573145	0.0157099	0.00542959	0.0425829	0.00646344	0.0135172	0.00518654	0.00514988	0.00367324	0.0104566	0.0100211	0.00628181	0.0122897	0.0120912	0.00984146	0.0657618	0.00333933	0.00619608	0.0226389	0.00683897	0.00647591	0.00584436	0.00764635	0.00938094	0.00632095	0.0254195	0.0111451	0.0255548	0.00621962	0.00499677	0.0209646	0.0134709	0.00592954	0.00941319	0.00778099	0.0100927	0.00679202	0.00677688	0.0074358	0.00935943	0.00919545	0.00968503	0.00613107
0.144809	0.0554761	0.044005	0.466333	0.0714354	0.0510677	0.0523564	0.0414218	0.123706	0.0409779	0.558002	0.0457961	0.0807728	0.0390835	0.039995	0.0285579	0.0842498	0.0710576	0.0453252	0.0845253	0.0800323	0.0657618	1.0001	0.0250383	0.0445357	0.16944	0.0491066	0.0455514	0.043408	0.0559358	0.0646042	0.0454647	0.179809	0.0804756	0.171662	0.0449596	0.0378631	0.145735	0.0967294	0.0425839	0.0636596	0.0488477	0.0719694	0.0523466	0.0479787	0.0519696	0.0584829	0.0751141	0.0738555	0.0446956
0.00788748	0.00297037	0.0022601	0.0155606	0.00344003	0.00263437	0.00288054	0.00223299	0.00557336	0.00203235	0.0138564	0.00241135	0.00458321	0.00210973	0.00189665	0.00143078	0.00359106	0.00373786	0.00236976	0.00418123	0.00429768	0.00333933	0.0250383	0.00142815	0.00231267	0.00757026	0.00269637	0.0024314	0.00228042	0.00285393	0.0033198	0.00234687	0.00835131	0.00386061	0.0084082	0.00230851	0.00189276	0.00746102	0.00476959	0.0022725	0.00346224	0.00311315	0.00370981	0.00261244	0.00248391	0.00284005	0.00324375	0.00323025	0.00325118	0.00234346
0.0149502	0.00550581	0.00400982	0.0286707	0.00624189	0.00482806	0.00519927	0.00389844	0.0104745	0.00363621	0.0288533	0.00432344	0.0088267	0.00369265	0.00352759	0.00249826	0.0069874	0.00673067	0.0043367	0.00783031	0.00811841	0.00619608	0.0445357	0.00231267	0.00422701	0.01434	0.00472097	0.00436836	0.0040136	0.0051316	0.00619626	0.0042728	0.0168421	0.00721823	0.0176882	0.0041718	0.00338405	0.0139336	0.00922226	0.00406597	0.00648346	0.00554417	0.00675156	0.00479621	0.00456769	0.00504896	0.00613509	0.00614144	0.00628678	0.00422332
0.0722825	0.0189042	0.0138352	0.127929	0.0257306	0.016818	0.019416	0.0129453	0.042077	0.0122538	0.217511	0.015914	0.050585	0.0126598	0.0120746	0.00853736	0.0235228	0.0248694	0.0142266	0.0303099	0.0384019	0.0226389	0.16944	0.00757026	0.01434	0.0954058	0.0155185	0.0159259	0.0134148	0.0179612	0.0224437	0.0144965	0.0814084	0.027895	0.0958853	0.0138196	0.0119269	0.0528666	0.0418576	0.0132211	0.0299055	0.0178443	0.0245318	0.015812	0.0158808	0.017871	0.0270519	0.0340464	0.0229766	0.0142577
0.0156086	0.00622889	0.00460271	0.0313802	0.00704617	0.00548385	0.00580801	0.00450455	0.0118132	0.00414297	0.0291367	0.00496768	0.0096207	0.00425931	0.00397019	0.00286249	0.00830013	0.00753206	0.00489976	0.00930073	0.00883656	0.00683897	0.0491066	0.00269637	0.00472097	0.0155185	0.00558163	0.00494103	0.0046672	0.00577366	0.0068812	0.00482324	0.0183518	0.00801696	0.0181982	0.00471199	0.00381983	0.0158985	0.010133	0.00467527	0.00697786	0.00630467	0.00771119	0.00536722	0.00507075	0.00577582	0.00672233	0.00663957	0.00698349	0.00482996
0.0157967	0.0057771	0.00422109	0.0305104	0.00658578	0.00511105	0.00560507	0.00408173	0.0109566	0.00381246	0.0301856	0.00454384	0.0094494	0.00380162	0.00367614	0.00268058	0.00755425	0.00707095	0.004484	0.00824679	0.00848305	0.00647591	0.0455514	0.0024314	0.00436836	0.0159259	0.00494103	0.00493519	0.00417848	0.00532754	0.00655254	0.00451237	0.0185159	0.00764282	0.0185654	0.00431378	0.00358948	0.0157425	0.010012	0.00422796	0.00675091	0.00588635	0.0070621	0.00480359	0.00475803	0.00528441	0.00678626	0.00631321	0.00656894	0.00437888
0.0139066	0.00531808	0.00394561	0.0279522	0.00607883	0.00468055	0.00498701	0.00383644	0.0102214	0.00354758	0.027777	0.00423807	0.00821807	0.0036345	0.00343526	0.00242287	0.00717531	0.00655578	0.00419764	0.00812374	0.00758988	0.00584436	0.043408	0.00228042	0.0040136	0.0134148	0.0046672	0.00417848	0.00413226	0.00491288	0.0059388	0.00416555	0.0167021	0.0068729	0.0169015	0.00401331	0.00328559	0.0142129	0.00912647	0.00396756	0.00597033	0.0051646	0.00668686	0.00457988	0.00441748	0.00490947	0.00567605	0.00587367	0.0061805	0.00409687
0.0190343	0.00673273	0.0049248	0.0362223	0.00771988	0.00592597	0.00636336	0.00480178	0.0129323	0.00449535	0.0338618	0.00537167	0.0113323	0.00454041	0.00429295	0.00306586	0.00855175	0.00838773	0.00532651	0.00999883	0.0103483	0.00764635	0.0559358	0.00285393	0.0051316	0.0179612	0.00577366	0.00532754	0.00491288	0.00677094	0.00762104	0.00521297	0.0197747	0.00894868	0.0204669	0.0051259	0.00416067	0.0172402	0.0108695	0.00495593	0.00824104	0.00675994	0.008483	0.00591689	0.00556822	0.00624358	0.0075613	0.00762902	0.00773713	0.00517262
0.0219342	0.00824016	0.00596629	0.045779	0.00993559	0.00707268	0.00773347	0.00573206	0.0172955	0.00541931	0.0418707	0.00656773	0.0132979	0.00532023	0.00520916	0.0036965	0.0109583	0.010235	0.00640071	0.0126749	0.0120734	0.00938094	0.0646042	0.0033198	0.00619626	0.0224437	0.0068812	0.00655254	0.0059388	0.00762104	0.0100377	0.00631288	0.0337564	0.0112107	0.0363178	0.00619691	0.00500441	0.0237271	0.0168866	0.00599667	0.00917912	0.00801171	0.01059	0.00704128	0.00675472	0.00749441	0.00899585	0.00893822	0.00984388	0.0062197
0.0143561	0.00551358	0.00414209	0.0292808	0.00657381	0.00553746	0.0052561	0.00398406	0.0107866	0.00375109	0.0424853	0.0044648	0.0087508	0.00375796	0.00431928	0.00258923	0.0073313	0.00675305	0.00439747	0.00810027	0.00800211	0.00632095	0.0454647	0.00234687	0.0042728	0.0144965	0.00482324	0.00451237	0.00416555	0.00521297	0.00631288	0.00488639	0.018008	0.00724743	0.0187393	0.00425415	0.00348487	0.0149951	0.0108482	0.00416425	0.00623052	0.00549993	0.00694332	0.00500781	0.00463673	0.00519318	0.0065105	0.00615872	0.00719639	0.00430734
0.0563754	0.023934	0.0166355	0.185483	0.0444875	0.020799	0.0198329	0.0155355	0.0789764	0.0147316	0.122967	0.020922	0.0479865	0.0137287	0.015017	0.0112033	0.0313526	0.0297108	0.0176692	0.0452851	0.0391939	0.0254195	0.179809	0.00835131	0.0168421	0.0814084	0.0183518	0.0185159	0.0167021	0.0197747	0.0337564	0.018008	0.335798	0.0346894	0.427008	0.016616	0.0132614	0.119781	0.145364	0.0160109	0.0243604	0.0200668	0.0395877	0.0182378	0.0182473	0.0221718	0.0265107	0.0256262	0.0307528	0.0179949
0.0276323	0.00965385	0.00712096	0.0550382	0.011876	0.00852474	0.00917058	0.00666826	0.0195932	0.00641955	0.0456899	0.00778172	0.0165044	0.00607158	0.00606503	0.00430426	0.0126559	0.0123458	0.00742285	0.0155064	0.0148414	0.0111451	0.0804756	0.00386061	0.00721823	0.027895	0.00801696	0.00764282	0.0068729	0.00894868	0.0112107	0.00724743	0.0346894	0.0146425	0.0323574	0.0071929	0.00588636	0.0257179	0.0160603	0.00680576	0.0115833	0.00936614	0.0124155	0.00809182	0.00803389	0.00871898	0.0111477	0.0113113	0.0113942	0.00723722
0.0732907	0.0252424	0.0157912	0.205043	0.0493978	0.020919	0.0197103	0.0156867	0.0844568	0.0140537	0.162235	0.0216014	0.063297	0.0144187	0.0157174	0.0113846	0.0284584	0.0304105	0.0188488	0.0436679	0.0492724	0.0255548	0.171662	0.0084082	0.0176882	0.0958853	0.0181982	0.0185654	0.0169015	0.0204669	0.0363178	0.0187393	0.427008	0.0323574	0.600221	0.0170894	0.0133068	0.136823	0.194037	0.0161898	0.0313206	0.0198617	0.0432644	0.0206882	0.0189148	0.0232194	0.0293787	0.0297156	0.0328851	0.0187538
0.014043	0.00545336	0.00399112	0.0287589	0.00629557	0.0048028	0.00508743	0.0039086	0.0106457	0.0036577	0.0274906	0.00432109	0.00840757	0.00364667	0.00351587	0.00248319	0.00708962	0.00662548	0.00433925	0.00805003	0.00791849	0.00621962	0.0449596	0.00230851	0.0041718	0.0138196	0.00471199	0.00431378	0.00401331	0.0051259	0.00619691	0.00425415	0.016616	0.0071929	0.0170894	0.00425678	0.00334446	0.0139723	0.00901994	0.00404514	0.00617233	0.00563432	0.00679615	0.00486756	0.00448379	0.00501	0.00590366	0.0058827	0.00628481	0.00420128
0.0124995	0.00441242	0.00332554	0.0238847	0.00508157	0.00391715	0.00424938	0.00318025	0.00837806	0.00297906	0.0237134	0.00354902	0.00737336	0.00300005	0.00288086	0.00206968	0.00572964	0.00554583	0.0034547	0.00632918	0.00666229	0.00499677	0.0378631	0.00189276	0.00338405	0.0119269	0.00381983	0.00358948	0.00328559	0.00416067	0.00500441	0.00348487	0.0132614	0.00588636	0.0133068	0.00334446	0.00285041	0.0115519	0.00729945	0.00328349	0.0052635	0.00433459	0.00549755	0.00380969	0.00370427	0.00406962	0.00501083	0.00505489	0.00512544	0.00339224
0.0439898	0.0192023	0.0137154	0.122992	0.0256593	0.0170852	0.0169198	0.0130908	0.0445211	0.0125902	0.11339	0.0160005	0.0306948	0.0121048	0.0125889	0.00832736	0.0302554	0.0234183	0.0148844	0.0345487	0.0256556	0.0209646	0.145735	0.00746102	0.0139336	0.0528666	0.0158985	0.0157425	0.0142129	0.0172402	0.0237271	0.0149951	0.119781	0.0257179	0.136823	0.0139723	0.0115519	0.0828694	0.0584164	0.0139491	0.018764	0.0205864	0.0268885	0.0158037	0.0149376	0.0174701	0.0205102	0.0192736	0.0240289	0.0145804
0.0268881	0.0123173	0.00860104	0.0947791	0.0215981	0.0124467	0.0105645	0.00848276	0.0366744	0.00784191	0.121156	0.0108875	0.0230195	0.00775543	0.00985168	0.00595543	0.0162014	0.0151507	0.00963189	0.0212062	0.0186955	0.0134709	0.0967294	0.00476959	0.00922226	0.0418576	0.010133	0.010012	0.00912647	0.0108695	0.0168866	0.0108482	0.145364	0.0160603	0.194037	0.00901994	0.00729945	0.0584164	0.0718821	0.00898259	0.0122221	0.0109499	0.019696	0.0106064	0.00968578	0.0121854	0.0143715	0.0137891	0.0174583	0.00970121
0.0135952	0.00531766	0.00391425	0.0273193	0.00602505	0.00467367	0.0049679	0.00382424	0.0103155	0.00354469	0.0264764	0.00422228	0.00817725	0.00364245	0.00342258	0.00243674	0.00709932	0.00651277	0.00420804	0.00779034	0.00753423	0.00592954	0.0425839	0.0022725	0.00406597	0.0132211	0.00467527	0.00422796	0.00396756	0.00495593	0.00599667	0.00416425	0.0160109	0.00680576	0.0161898	0.00404514	0.00328349	0.0139491	0.00898259	0.0040452	0.00592845	0.0052345	0.00658155	0.00459533	0.00437881	0.00493387	0.00573834	0.00567979	0.0060453	0.00411582
0.0430684	0.00897363	0.00605573	0.0387081	0.00884163	0.00747064	0.00888291	0.00586928	0.0150225	0.00525627	0.032714	0.00654476	0.0252923	0.00601361	0.00516738	0.00362736	0.00958919	0.0108389	0.00671508	0.0110868	0.020663	0.00941319	0.0636596	0.00346224	0.00648346	0.0299055	0.00697786	0.00675091	0.00597033	0.00824104	0.00917912	0.00623052	0.0243604	0.0115833	0.0313206	0.00617233	0.0052635	0.018764	0.0122221	0.00592845	0.0174011	0.00859526	0.010251	0.00744368	0.0076472	0.0075307	0.0120286	0.0125436	0.00859385	0.00632455
0.020421	0.0073114	0.00502355	0.03388	0.00803894	0.00651781	0.00677652	0.00513321	0.0144581	0.00465237	0.0331785	0.00555608	0.0120541	0.00477679	0.0047967	0.00309998	0.00888101	0.00843546	0.00574828	0.00952493	0.0105143	0.00778099	0.0488477	0.00311315	0.00554417	0.0178443	0.00630467	0.00588635	0.0051646	0.00675994	0.00801171	0.00549993	0.0200668	0.00936614	0.0198617	0.00563432	0.00433459	0.0205864	0.0109499	0.0052345	0.00859526	0.0227165	0.00848948	0.00807518	0.0059435	0.00663676	0.00826086	0.00752295	0.00796849	0.00548635
0.023866	0.00915616	0.00664472	0.0518258	0.0113953	0.00795339	0.00839369	0.00641698	0.0193185	0.00600882	0.0424518	0.00741877	0.0153212	0.00587042	0.00578285	0.00404227	0.0120017	0.011326	0.00703041	0.0157007	0.0135376	0.0100927	0.0719694	0.00370981	0.00675156	0.0245318	0.00771119	0.0070621	0.00668686	0.008483	0.01059	0.00694332	0.0395877	0.0124155	0.0432644	0.00679615	0.00549755	0.0268885	0.019696	0.00658155	0.010251	0.00848948	0.0125651	0.00780513	0.00740522	0.00842795	0.00996981	0.0100749	0.0106435	0.00688976
0.0161632	0.00637457	0.00450969	0.0332327	0.00716972	0.00584992	0.00587491	0.00444477	0.0123246	0.00415174	0.0387465	0.00488178	0.00980705	0.00418957	0.00447641	0.00270568	0.00817666	0.00763906	0.00510056	0.00918592	0.00930225	0.00679202	0.0523466	0.00261244	0.00479621	0.015812	0.00536722	0.00480359	0.00457988	0.00591689	0.00704128	0.00500781	0.0182378	0.00809182	0.0206882	0.00486756	0.00380969	0.0158037	0.0106064	0.00459533	0.00744368	0.00807518	0.00780513	0.0066892	0.00510449	0.0057308	0.00690615	0.00687059	0.00756371	0.00486138
0.0186401	0.00606625	0.00438296	0.030112	0.0067651	0.00526637	0.00575464	0.00423214	0.011154	0.00392325	0.0300457	0.00471465	0.0101777	0.00401955	0.00383229	0.00268432	0.00771959	0.00746009	0.00473877	0.00868769	0.00941647	0.00677688	0.0479787	0.00248391	0.00456769	0.0158808	0.00507075	0.00475803	0.00441748	0.00556822	0.00675472	0.00463673	0.0182473	0.00803389	0.0189148	0.00448379	0.00370427	0.0149376	0.00968578	0.00437881	0.0076472	0.0059435	0.00740522	0.00510449	0.00521971	0.00547759	0.00685752	0.00697925	0.00681487	0.00453575
0.0171744	0.00660546	0.00485468	0.0357741	0.00789245	0.00592354	0.00625547	0.0047855	0.0130781	0.00440254	0.0376199	0.00537239	0.0106476	0.00443706	0.00427679	0.00302549	0.00847998	0.00814385	0.00524621	0.00995328	0.00955852	0.0074358	0.0519696	0.00284005	0.00504896	0.017871	0.00577582	0.00528441	0.00490947	0.00624358	0.00749441	0.00519318	0.0221718	0.00871898	0.0232194	0.00501	0.00406962	0.0174701	0.0121854	0.00493387	0.0075307	0.00663676	0.00842795	0.0057308	0.00547759	0.00633785	0.00741823	0.00750294	0.00757648	0.00514943
0.0281666	0.0081116	0.00584679	0.0398937	0.0092539	0.00743977	0.00834408	0.00556041	0.0150694	0.00521845	0.0471611	0.00634128	0.019244	0.00515999	0.00542611	0.00358114	0.0099617	0.0101101	0.00615638	0.0116113	0.0149722	0.00935943	0.0584829	0.00324375	0.00613509	0.0270519	0.00672233	0.00678626	0.00567605	0.0075613	0.00899585	0.0065105	0.0265107	0.0111477	0.0293787	0.00590366	0.00501083	0.0205102	0.0143715	0.00573834	0.0120286	0.00826086	0.00996981	0.00690615	0.00685752	0.00741823	0.0120309	0.0103744	0.0102101	0.00605837
0.0312284	0.00818905	0.00593389	0.0523748	0.010168	0.00701947	0.00795048	0.00553994	0.0160233	0.00517907	0.0936557	0.00651918	0.0191795	0.00561439	0.00509026	0.00354382	0.00988586	0.0105347	0.00624184	0.0123035	0.0157995	0.00919545	0.0751141	0.00323025	0.00614144	0.0340464	0.00663957	0.00631321	0.00587367	0.00762902	0.00893822	0.00615872	0.0256262	0.0113113	0.0297156	0.0058827	0.00505489	0.0192736	0.0137891	0.00567979	0.0125436	0.00752295	0.0100749	0.00687059	0.00697925	0.00750294	0.0103744	0.0151307	0.00924435	0.00607357
0.0202286	0.00801137	0.00615431	0.049105	0.00999601	0.0078741	0.00765185	0.00581215	0.0171109	0.00562758	0.0697632	0.00663883	0.0128243	0.00511393	0.00636399	0.0037098	0.0118448	0.0101158	0.00645243	0.0130658	0.0114401	0.00968503	0.0738555	0.00325118	0.00628678	0.0229766	0.00698349	0.00656894	0.0061805	0.00773713	0.00984388	0.00719639	0.0307528	0.0113942	0.0328851	0.00628481	0.00512544	0.0240289	0.0174583	0.0060453	0.00859385	0.00796849	0.0106435	0.00756371	0.00681487	0.00757648	0.0102101	0.00924435	0.0131791	0.00636326
0.0142209	0.00554664	0.0040474	0.0296776	0.00648117	0.00491566	0.00514065	0.00396734	0.0108745	0.00368612	0.0291819	0.00444941	0.00879864	0.00373387	0.00357012	0.00252122	0.00734711	0.00671013	0.00444459	0.0081003	0.00801347	0.00613107	0.0446956	0.00234346	0.00422332	0.0142577	0.00482996	0.00437888	0.00409687	0.00517262	0.0062197	0.00430734	0.0179949	0.00723722	0.0187538	0.00420128	0.00339224	0.0145804	0.00970121	0.00411582	0.00632455	0.00548635	0.00688976	0.00486138	0.00453575	0.00514943	0.00605837	0.00607357	0.00636326	0.00436388
0.0135954	0.00515841	0.003859	0.0268253	0.00592651	0.00455523	0.0048889	0.0037226	0.00996398	0.00347313	0.0253201	0.00411396	0.00808203	0.00355429	0.00334941	0.00239499	0.00675477	0.00640022	0.00407412	0.00755901	0.00747726	0.00579208	0.0436714	0.00221925	0.0039634	0.0130836	0.00452559	0.00409691	0.00384946	0.00483591	0.00581528	0.00404886	0.0159136	0.00675612	0.0160731	0.0039488	0.00322562	0.0132668	0.00866161	0.00390186	0.005912	0.00487008	0.00644315	0.00444797	0.00429667	0.00477634	0.00562559	0.005648	0.00589451	0.0039917
0.0168078	0.00679784	0.00524914	0.0453286	0.0101317	0.00677001	0.00648162	0.00494731	0.016925	0.00484659	0.0600319	0.00601739	0.0122766	0.00441845	0.00544613	0.0032986	0.00968213	0.00899131	0.00558222	0.0117343	0.0103575	0.00856684	0.0594997	0.00289505	0.00548274	0.0220699	0.00595308	0.0057119	0.00529317	0.00671189	0.00883371	0.00629573	0.0410884	0.00988236	0.049691	0.00541105	0.00442893	0.0236163	0.0220248	0.00526672	0.00747897	0.00661701	0.00988099	0.00626796	0.00591463	0.0067891	0.0092593	0.00826349	0.0110553	0.00552868
0.0254046	0.00968543	0.00685552	0.0500337	0.010709	0.00841517	0.00885697	0.00673797	0.0185108	0.0062026	0.0471996	0.00748159	0.0151994	0.00631128	0.00605468	0.00415339	0.013706	0.0115687	0.00760845	0.014651	0.0137929	0.010269	0.0725237	0.00391703	0.00710602	0.0241074	0.00819008	0.0075845	0.00700441	0.00876159	0.0106816	0.00720361	0.0299096	0.0125141	0.029638	0.00706758	0.00572962	0.0266283	0.0159717	0.00701174	0.0110255	0.0100428	0.0117623	0.00830569	0.0077596	0.0087412	0.0104938	0.0102094	0.0106853	0.00730785
0.0170297	0.00480138	0.00361132	0.0257329	0.00550889	0.00509268	0.00455808	0.00351373	0.00904842	0.0032242	0.0384162	0.0038563	0.0078552	0.00331447	0.00403191	0.00216553	0.00646889	0.00593603	0.00384014	0.00708509	0.00757952	0.00542673	0.0421859	0.00206043	0.0037056	0.0125898	0.00416677	0.00379622	0.0036304	0.00463835	0.00534609	0.00418703	0.0144821	0.00634383	0.0156046	0.00364304	0.00300704	0.0122391	0.00897815	0.00357786	0.00642729	0.00480061	0.0060126	0.00438569	0.00422833	0.00447706	0.00542792	0.00576356	0.006039	0.00367208
0.0271305	0.00858097	0.00608005	0.0413389	0.00945123	0.00740757	0.00834161	0.00592915	0.0158137	0.00534469	0.0352606	0.00654246	0.0158262	0.00569599	0.00515489	0.00371361	0.0103586	0.0105241	0.00659433	0.0119445	0.0142607	0.0092348	0.0605839	0.00353192	0.00632317	0.0237027	0.00718736	0.00671611	0.00609984	0.00777859	0.00941107	0.00628132	0.0278255	0.0113222	0.0294437	0.00617214	0.00507252	0.0207275	0.0140539	0.00604971	0.0117402	0.00797376	0.0103415	0.00705717	0.00713208	0.00767148	0.0100082	0.00993666	0.00892337	0.00634308
0.0150798	0.00559009	0.00419941	0.0281974	0.00635972	0.00495669	0.00523012	0.00414701	0.0106647	0.00375897	0.0251592	0.00451562	0.00880403	0.00387499	0.00357754	0.0025944	0.00726647	0.00682449	0.00442851	0.00815381	0.00823396	0.00612763	0.0447665	0.00245438	0.00424456	0.0139559	0.00501906	0.00437118	0.00422153	0.00530877	0.0061321	0.00431696	0.0161307	0.00721519	0.0158168	0.00426582	0.00348909	0.0138802	0.00878257	0.00420173	0.0064981	0.0056727	0.00704357	0.00484853	0.00459996	0.00521558	0.0058675	0.00608622	0.00613607	0.00435433
0.0877903	0.03559	0.0265222	0.287747	0.0469917	0.0313039	0.0313939	0.0253941	0.0826335	0.0250281	0.373366	0.029527	0.0564391	0.0239428	0.0238067	0.016318	0.0581718	0.0431261	0.0284855	0.0637507	0.0504943	0.0402965	0.440946	0.0141557	0.0269658	0.118376	0.0305415	0.027399	0.0272563	0.0346338	0.0416883	0.028094	0.145554	0.048385	0.159395	0.0272515	0.0223748	0.108116	0.0782186	0.0263519	0.038167	0.0296876	0.0483326	0.0328814	0.0284451	0.0334034	0.037044	0.0490814	0.0482621	0.0282829
0.0191515	0.00730019	0.00539342	0.0424667	0.00965049	0.00695254	0.00689462	0.00514022	0.0160082	0.00488003	0.0444797	0.00611017	0.012509	0.00473566	0.00518356	0.00340308	0.00937865	0.00929266	0.00571315	0.0118276	0.0109329	0.00845555	0.0559069	0.00303828	0.00558105	0.0207903	0.00624121	0.00597901	0.00543978	0.00692545	0.00874965	0.00610826	0.0367254	0.010087	0.0410806	0.00551211	0.00454554	0.0229595	0.018606	0.00540455	0.00833024	0.00708045	0.00987234	0.00630264	0.00612973	0.00691058	0.0086491	0.00821436	0.00909099	0.00565062
0.0306522	0.0101982	0.00720549	0.0680624	0.0157595	0.00871929	0.00902674	0.0068777	0.026502	0.00640606	0.0532117	0.00863412	0.0229079	0.00649218	0.00641406	0.0046544	0.0119435	0.0131605	0.00765736	0.017355	0.0181798	0.0111112	0.0741142	0.0040223	0.00745991	0.0341864	0.00820181	0.0078639	0.00727166	0.00910796	0.0128927	0.00780476	0.0937231	0.0137917	0.122344	0.00726591	0.00604894	0.0394858	0.043408	0.00715311	0.012685	0.00856984	0.0151373	0.00837482	0.00805934	0.00944644	0.0121308	0.0125014	0.0123217	0.00773985
0.0315883	0.0103237	0.00719396	0.0465844	0.0108151	0.00869002	0.00950657	0.00692544	0.0189381	0.00640018	0.041164	0.00780353	0.0184923	0.00682494	0.00617066	0.00445618	0.0123929	0.0120611	0.00778126	0.0147507	0.0162811	0.0107794	0.0695318	0.00402897	0.00746108	0.026419	0.00844777	0.00799398	0.00721271	0.00929329	0.0109787	0.00757888	0.0299287	0.0129839	0.0308509	0.00742943	0.0059237	0.0245463	0.0156993	0.00718541	0.0127696	0.0101374	0.0121772	0.00852249	0.00823384	0.00899137	0.0114932	0.0112988	0.010594	0.0075482
0.0165877	0.00583129	0.00415729	0.0288688	0.00648567	0.00505053	0.00548881	0.00407548	0.0109602	0.00374395	0.0265684	0.00453737	0.0094754	0.00389889	0.00362489	0.0025697	0.00736353	0.0071007	0.00458695	0.00834764	0.0088329	0.00631114	0.0447742	0.00241348	0.00435938	0.0149094	0.00493955	0.00454116	0.00421738	0.00539552	0.00647219	0.00438218	0.0179051	0.00753836	0.0189392	0.00432419	0.00348853	0.0144072	0.00955321	0.00421999	0.00714583	0.0058301	0.00713229	0.00504383	0.00483734	0.0052777	0.00636934	0.00638027	0.0063235	0.00441522
0.0113877	0.00430084	0.00326099	0.0235418	0.00511615	0.00426973	0.00408991	0.00312964	0.00850254	0.00297397	0.0331033	0.00347863	0.00698345	0.00291032	0.00337071	0.00201295	0.00609818	0.00530774	0.0034666	0.00632952	0.00626373	0.00502804	0.0383462	0.00181029	0.00337375	0.0114746	0.00376978	0.00350319	0.00326335	0.00409333	0.00494378	0.00377016	0.0134678	0.00574652	0.0138779	0.00335884	0.00274617	0.0115262	0.00809014	0.00327337	0.00488923	0.00441198	0.00538392	0.00396695	0.00366093	0.00405652	0.00518154	0.00489713	0.00590307	0.00339962
0.0422683	0.0171967	0.0122056	0.112771	0.0238713	0.0150051	0.0155098	0.0119287	0.0422928	0.011203	0.101181	0.0143132	0.0290216	0.0108542	0.0110338	0.00763354	0.0235696	0.0218811	0.0132926	0.0316147	0.0249608	0.0197154	0.131912	0.00684344	0.0128086	0.0522814	0.014473	0.0135181	0.0127938	0.0158724	0.021569	0.0133922	0.105677	0.0236245	0.122059	0.0127814	0.0102676	0.0579538	0.0504429	0.0127087	0.0181762	0.0172004	0.0243558	0.0146249	0.0140128	0.0161381	0.0190601	0.0197867	0.0217028	0.0132115
0.0187421	0.00669399	0.00496625	0.0378196	0.00797454	0.00596749	0.00632408	0.00484284	0.0132666	0.00454674	0.0364179	0.00546422	0.0111051	0.00450343	0.0043306	0.00307598	0.00914561	0.00849286	0.00531206	0.010583	0.0099825	0.00789976	0.0558166	0.00284372	0.0051515	0.0188335	0.00582001	0.00537092	0.00504411	0.00643797	0.0076878	0.00527095	0.021257	0.00923248	0.0206604	0.0051222	0.00419441	0.0182081	0.0111698	0.00499439	0.00786247	0.00662746	0.00851276	0.00574097	0.00566163	0.00628185	0.00770421	0.00778729	0.00812021	0.00521915
0.0618132	0.0159742	0.0110344	0.06636	0.0163114	0.0133884	0.0146003	0.0106023	0.027428	0.00963659	0.0637227	0.0118867	0.0368254	0.010618	0.00965823	0.00649763	0.0250324	0.0190068	0.0124325	0.0203758	0.0304583	0.0161076	0.115359	0.00594218	0.0113329	0.0441941	0.013196	0.0119362	0.0110438	0.0143724	0.0167281	0.0112696	0.0414222	0.0197429	0.0464366	0.0111074	0.00926425	0.0394141	0.0218939	0.0113275	0.0239242	0.0138272	0.0180951	0.0131218	0.0130384	0.0134392	0.018859	0.0198822	0.0164268	0.0117862
0.0262233	0.00706535	0.00514857	0.0337482	0.00793863	0.00616296	0.00693823	0.00487946	0.0133565	0.00451602	0.0323283	0.00558667	0.0170203	0.0046619	0.00450191	0.00316642	0.00875449	0.00879098	0.00534328	0.0097742	0.0134031	0.0078946	0.0542196	0.00287038	0.00527924	0.0217982	0.00588269	0.00553592	0.00500613	0.00660389	0.00790485	0.00533416	0.0223665	0.00953079	0.0240879	0.0051635	0.00434776	0.0175242	0.0114585	0.00504976	0.0103322	0.00682718	0.00873273	0.00585414	0.00593498	0.00638797	0.0089124	0.00897667	0.00776059	0.00529635
0.0133002	0.00478529	0.00365954	0.0254181	0.00573051	0.00467623	0.00469635	0.00347415	0.00916391	0.00330267	0.0344051	0.00386993	0.00805261	0.00316086	0.00361831	0.00222971	0.00648953	0.00601824	0.00380596	0.00713477	0.00721571	0.00571779	0.0404636	0.0020386	0.00374004	0.0132948	0.00416247	0.00400704	0.00356419	0.00455684	0.00551796	0.00417361	0.0149736	0.00663576	0.0151347	0.00370153	0.00307153	0.012503	0.00865768	0.0035744	0.00568943	0.00485157	0.00599857	0.0043313	0.00411971	0.00448325	0.00632616	0.00547325	0.00676731	0.00371991
0.0155659	0.00612455	0.00450287	0.0336142	0.00722307	0.00533537	0.00560666	0.00432505	0.0123904	0.00412403	0.0300492	0.0049509	0.00993611	0.00404211	0.00396986	0.00275794	0.00833718	0.00751686	0.00479396	0.010276	0.00885007	0.006919	0.0501223	0.00252659	0.00460213	0.0158144	0.00526481	0.00476816	0.00455123	0.00575873	0.00695577	0.00478261	0.020704	0.00806298	0.0215788	0.00462671	0.00373741	0.0169526	0.0111911	0.00452217	0.00678156	0.00565206	0.0079884	0.00528189	0.00499798	0.00564943	0.0067355	0.00672165	0.00734388	0.00467783
0.0126977	0.00497935	0.00367229	0.0259001	0.00564357	0.00439122	0.00460148	0.00360575	0.0095768	0.0033347	0.0262249	0.00394338	0.00742564	0.00340163	0.00323908	0.00232524	0.00653101	0.00599668	0.00393767	0.00717424	0.0069447	0.00554778	0.0406795	0.00214181	0.00380507	0.0121906	0.00434509	0.00396609	0.00369402	0.00463921	0.0056045	0.00389307	0.0149064	0.00633925	0.0151203	0.00380181	0.00306626	0.0127871	0.00832008	0.00373098	0.00540616	0.00488682	0.00613838	0.00432733	0.00408474	0.00463565	0.00519544	0.00531412	0.00559046	0.00386006
0.0217944	0.00999156	0.00721761	0.063117	0.0117045	0.00890266	0.0086078	0.00693995	0.0214304	0.00688062	0.0661782	0.00799194	0.014323	0.00639941	0.00681787	0.00435714	0.0198837	0.0115134	0.00806937	0.0176495	0.0129244	0.011248	0.102323	0.00370363	0.00741973	0.0252505	0.00855749	0.00781006	0.00745263	0.00926127	0.011535	0.00791737	0.0349079	0.0129893	0.0349208	0.00755075	0.00608616	0.0316259	0.0188717	0.00740856	0.00983611	0.00904491	0.012788	0.00889179	0.00799311	0.00896971	0.0105151	0.0105544	0.0134378	0.00778383
0.012624	0.00478623	0.00353571	0.0246227	0.00550015	0.00425298	0.0044715	0.00347186	0.00909905	0.00320629	0.0237717	0.00385455	0.00740536	0.00324842	0.00308309	0.00220512	0.00636668	0.00583176	0.00382291	0.00703307	0.00690274	0.00531923	0.0382202	0.00205458	0.00364086	0.0119848	0.00419889	0.00381288	0.00358847	0.00449131	0.00534661	0.00373754	0.0145838	0.00622032	0.0150651	0.00364563	0.00295979	0.0124703	0.00806622	0.00356313	0.00549136	0.00476298	0.00599993	0.00418518	0.00397103	0.00444903	0.00518194	0.00514614	0.00545298	0.00372537
0.318054	0.105609	0.082964	1.00669	0.140622	0.0888068	0.0995078	0.077215	0.243474	0.0757822	1.28489	0.0877041	0.141185	0.0726556	0.0686146	0.0513436	0.142809	0.138676	0.0841109	0.170488	0.15021	0.125953	1.56743	0.0448892	0.0838607	0.395855	0.0905041	0.0867902	0.0822119	0.102704	0.124823	0.0800239	0.346407	0.15449	0.367118	0.0837892	0.0708663	0.289414	0.188623	0.078661	0.122902	0.0897697	0.13756	0.100034	0.0893113	0.0987454	0.105802	0.169125	0.137692	0.0834131
0.037738	0.0085394	0.00609548	0.0374367	0.0092793	0.00721321	0.00865336	0.00569611	0.0150663	0.00520555	0.032511	0.00655122	0.0247662	0.00560862	0.00514364	0.00369359	0.00931893	0.0108	0.00622661	0.0112173	0.0189238	0.00929824	0.0586774	0.00339592	0.00620245	0.0291656	0.00685044	0.0066611	0.00587662	0.00791651	0.00918111	0.00624681	0.0258986	0.0115807	0.0295645	0.00596439	0.00517929	0.0194149	0.0127623	0.00582213	0.0146296	0.00802332	0.0103094	0.00676476	0.00718621	0.00746105	0.0117906	0.0119533	0.00873802	0.00614866
0.0144983	0.00510775	0.00367382	0.025058	0.00568491	0.00469989	0.00501191	0.00359435	0.00949053	0.00335152	0.0280226	0.00396165	0.00858339	0.0034316	0.00353437	0.00230092	0.00656161	0.00626003	0.00400185	0.0071846	0.00761404	0.00566745	0.039289	0.00212213	0.00387277	0.0137593	0.00434259	0.00411128	0.003737	0.00463854	0.00574751	0.00407755	0.0147431	0.00661406	0.0150778	0.00382684	0.00312732	0.0121456	0.0085165	0.00374862	0.00614291	0.00510402	0.00617403	0.00451905	0.0042701	0.00464781	0.00599616	0.00559434	0.0058718	0.003853
0.0118109	0.00439642	0.00328198	0.0240019	0.00509135	0.00389576	0.00411151	0.00314549	0.00851009	0.00298691	0.0222337	0.00351304	0.00675719	0.0029971	0.00285305	0.00205108	0.00589145	0.00535602	0.00345856	0.00653071	0.00636438	0.00490177	0.0370656	0.00188849	0.0033307	0.0112791	0.00381577	0.00354639	0.00327077	0.00409373	0.00491933	0.00343513	0.0133105	0.00586423	0.0125946	0.00333055	0.00273303	0.0116085	0.00708877	0.00324171	0.00505967	0.00450429	0.00543429	0.00371432	0.00364301	0.00401759	0.0047765	0.00480093	0.00503625	0.00337127
0.0169261	0.00600366	0.00444271	0.0324829	0.00695994	0.00529231	0.0057364	0.00425512	0.0116003	0.00397566	0.0316032	0.00476404	0.00980507	0.00403489	0.00386133	0.00272138	0.00767022	0.00750605	0.00468614	0.00891195	0.00915504	0.00670553	0.0495514	0.00253426	0.00454073	0.0161112	0.00512958	0.00476496	0.00439379	0.00569395	0.00685858	0.00465327	0.0186437	0.00798145	0.0191028	0.00457004	0.00371632	0.0156034	0.0100409	0.0044048	0.00713345	0.00596994	0.00751968	0.00529174	0.00495182	0.00549295	0.00665663	0.00684571	0.00687784	0.00457324
0.0348791	0.00870582	0.00608916	0.0428157	0.00967934	0.00742445	0.00852211	0.00583803	0.0164308	0.00537891	0.0391431	0.006694	0.0219852	0.00572423	0.00526545	0.00372162	0.0101022	0.010682	0.0065484	0.0119859	0.0176342	0.00952477	0.0632479	0.00342688	0.00639842	0.0284065	0.00699959	0.00679303	0.00600471	0.00805412	0.00953238	0.00637406	0.0303106	0.0116029	0.0350836	0.00618338	0.00521885	0.0214353	0.0149733	0.00600813	0.0141603	0.00859086	0.0105978	0.00714861	0.00729749	0.00765812	0.0112831	0.0115171	0.00912165	0.00635039
0.0127069	0.00502216	0.00372759	0.0269513	0.0058619	0.00448229	0.00468472	0.00364599	0.00972133	0.00338725	0.0252769	0.0040468	0.00766281	0.00338626	0.00325694	0.00231605	0.00672012	0.00612818	0.00398065	0.00761527	0.00709322	0.00562196	0.0412192	0.00216706	0.00382051	0.0127113	0.00441868	0.00401272	0.00376191	0.00473476	0.00562962	0.00392718	0.0155792	0.00655734	0.0156402	0.0038385	0.00311503	0.013272	0.0085515	0.0037511	0.00558581	0.00498134	0.00635052	0.00435577	0.00413105	0.00469517	0.00542153	0.00538429	0.00570595	0.00389886
0.0312063	0.013587	0.00962873	0.10645	0.0251238	0.0121441	0.011733	0.0094148	0.0437777	0.00882907	0.0832723	0.0123682	0.0276706	0.00817791	0.00912446	0.00686716	0.0175113	0.0176914	0.0106014	0.0249026	0.02187	0.0156512	0.0990025	0.00544706	0.0102855	0.0481563	0.0111236	0.0111918	0.0100479	0.0122765	0.0196411	0.0111181	0.177998	0.018925	0.235559	0.00998286	0.00812467	0.0662568	0.0829225	0.00994188	0.0138833	0.0116449	0.0227756	0.0110363	0.0108656	0.0135579	0.0162686	0.0146473	0.0189875	0.0107695
0.0144713	0.005854	0.00436881	0.0322669	0.00690278	0.0052605	0.00550812	0.00424706	0.0115531	0.00401781	0.0320066	0.00473968	0.00900288	0.00398899	0.00387683	0.00276151	0.00782944	0.00726023	0.0046853	0.00867728	0.00816617	0.00689433	0.0486328	0.00251061	0.00457992	0.0152447	0.00515508	0.00474439	0.00440779	0.00557225	0.00672851	0.00472369	0.0178669	0.00779424	0.0183367	0.0045702	0.00370204	0.0153965	0.0102177	0.00449146	0.00641776	0.00569308	0.00734359	0.00511711	0.00489366	0.00550955	0.00649575	0.00640096	0.00696481	0.00460064
0.0233052	0.00721529	0.00511326	0.0343738	0.00777986	0.00615863	0.00718291	0.0048325	0.0129705	0.00447696	0.0304428	0.00537515	0.0144951	0.00464489	0.0043215	0.00310188	0.00851019	0.00888138	0.00541992	0.00985944	0.0123509	0.00765903	0.0530537	0.00287729	0.00528301	0.0210272	0.00587579	0.00569405	0.00499404	0.00651554	0.00772751	0.00524037	0.0219633	0.00956453	0.0228799	0.0050861	0.0043149	0.0171668	0.010977	0.00497635	0.0101366	0.00711482	0.0085511	0.00602171	0.00592444	0.00629997	0.00897886	0.00870918	0.007557	0.00524459
0.0449928	0.0198414	0.0140439	0.127441	0.025805	0.0175387	0.0167659	0.0133997	0.0456194	0.0132108	0.166642	0.0159509	0.0312318	0.0129852	0.0132995	0.00862783	0.0423895	0.0225714	0.0160037	0.0335441	0.0269346	0.0218458	0.185168	0.00715702	0.0144977	0.0581978	0.016674	0.0159074	0.0145781	0.0173024	0.023702	0.015827	0.103281	0.0253807	0.117746	0.0144089	0.0118353	0.0713604	0.0523636	0.0147051	0.0199699	0.0173181	0.0251526	0.0166826	0.0159106	0.0178317	0.0219608	0.0229901	0.0266562	0.0153583
0.0464143	0.0118725	0.00823667	0.0638058	0.015501	0.0098606	0.011254	0.00773998	0.026254	0.00703614	0.0536002	0.00924321	0.032607	0.00765299	0.00721637	0.0051867	0.0131943	0.0151104	0.00874233	0.0166002	0.0252797	0.0123714	0.081881	0.00452537	0.00850968	0.041604	0.00925479	0.00904756	0.00813859	0.010489	0.013796	0.00865847	0.0791202	0.0157453	0.103941	0.0081661	0.00691473	0.0367099	0.0367717	0.00798034	0.0185902	0.0110225	0.0157573	0.00962513	0.00954911	0.0104234	0.0153571	0.0164043	0.0128302	0.00859361
0.07588	0.019483	0.0140443	0.0751137	0.0195157	0.0156957	0.0185594	0.0139148	0.0306619	0.0119723	0.0568393	0.0144275	0.041103	0.013561	0.0113065	0.00837128	0.0202472	0.0260726	0.014798	0.0242249	0.0373572	0.0199847	0.13024	0.00823199	0.0142997	0.0498274	0.0161132	0.0143138	0.0140874	0.0176199	0.0199497	0.0139262	0.0467675	0.0251191	0.0527232	0.0141785	0.0119604	0.0380263	0.023152	0.0135846	0.0291549	0.0175165	0.0231284	0.016324	0.0165413	0.0169509	0.0219171	0.025707	0.0183234	0.0139572
0.0100681	0.00373629	0.00291099	0.0210865	0.00460873	0.0037277	0.00363494	0.00275476	0.00741335	0.00264849	0.0310183	0.00307703	0.00613941	0.00248815	0.00297429	0.00177228	0.00531068	0.00478293	0.00303682	0.00568946	0.0055206	0.00458901	0.0340439	0.00160864	0.00298362	0.0106065	0.00328665	0.00311739	0.00284752	0.00366948	0.00440883	0.00338202	0.0121525	0.0052349	0.0128512	0.00296076	0.00244832	0.0100954	0.00724791	0.00285463	0.0043153	0.00374903	0.00476683	0.00350751	0.00326658	0.00356684	0.00495056	0.00439542	0.00571714	0.00297829
0.0251029	0.00993531	0.00712118	0.052399	0.0111156	0.00824425	0.009034	0.00681865	0.0198128	0.00636039	0.0438171	0.00771322	0.0157974	0.00639016	0.0060851	0.00426115	0.0140058	0.011998	0.00750463	0.0167406	0.0138871	0.0106219	0.0762834	0.00390486	0.00719431	0.0247021	0.00830601	0.00750822	0.00724645	0.00878575	0.0113456	0.0073387	0.0369594	0.012568	0.0397636	0.00720511	0.00582252	0.0281164	0.0189933	0.00714997	0.0105238	0.00864911	0.0128202	0.00833307	0.00786723	0.00884855	0.0102756	0.0105245	0.0113547	0.00729498
0.0215783	0.00772501	0.00569969	0.0466877	0.00984219	0.0068993	0.00708836	0.00536853	0.0163205	0.00522892	0.0430962	0.00638822	0.0122632	0.00495865	0.0049544	0.0034495	0.0103425	0.00953394	0.00593696	0.0131103	0.0114251	0.00883871	0.064489	0.00314916	0.00576072	0.0213867	0.00646533	0.00620222	0.00560379	0.0071288	0.00904707	0.00599068	0.0324952	0.0111531	0.03209	0.00576057	0.00474912	0.0244278	0.0154577	0.00553276	0.00884687	0.00743916	0.0102235	0.00640645	0.00637256	0.00703604	0.00849049	0.00872697	0.00922458	0.00583584
0.0130337	0.00480499	0.00356922	0.0272903	0.00569084	0.00464333	0.00459719	0.00341716	0.00966675	0.00324886	0.0354066	0.00385021	0.00806283	0.00321337	0.0035888	0.0022165	0.0065608	0.00607534	0.00388162	0.00736415	0.00722331	0.00559535	0.0412097	0.00200356	0.00375632	0.0132657	0.0041264	0.00385703	0.00363488	0.00458575	0.00553015	0.00411503	0.0156506	0.00641716	0.0164358	0.00371348	0.0030428	0.0126106	0.00888772	0.00358799	0.00578336	0.00477761	0.00602357	0.00449194	0.00410642	0.00445852	0.00578858	0.00576883	0.00630326	0.00374762
[truncated: 126 more columns]

## Sheet: Figure 5
Figure 5a	Beat AML and GDSC intra-cluster homogeneity analysis
intersection	compare	dataset	valid
1	cluster_1	BeatAML	A. Dice similarity of SMILEs (BeatAML)
0.416938	cluster_1	BeatAML	A. Dice similarity of SMILEs (BeatAML)
0.495677	cluster_1	BeatAML	A. Dice similarity of SMILEs (BeatAML)
0.373134	cluster_1	BeatAML	A. Dice similarity of SMILEs (BeatAML)
0.414239	cluster_1	BeatAML	A. Dice similarity of SMILEs (BeatAML)
0.412088	cluster_1	BeatAML	A. Dice similarity of SMILEs (BeatAML)
0.517375	cluster_1	BeatAML	A. Dice similarity of SMILEs (BeatAML)
0.468227	cluster_1	BeatAML	A. Dice similarity of SMILEs (BeatAML)
0.426426	cluster_1	BeatAML	A. Dice similarity of SMILEs (BeatAML)
0.389381	cluster_1	BeatAML	A. Dice similarity of SMILEs (BeatAML)
0.475472	cluster_1	BeatAML	A. Dice similarity of SMILEs (BeatAML)
0.47678	cluster_1	BeatAML	A. Dice similarity of SMILEs (BeatAML)
0.477273	cluster_1	BeatAML	A. Dice similarity of SMILEs (BeatAML)
0.424242	cluster_1	BeatAML	A. Dice similarity of SMILEs (BeatAML)
0.494983	cluster_1	BeatAML	A. Dice similarity of SMILEs (BeatAML)
0.513699	cluster_1	BeatAML	A. Dice similarity of SMILEs (BeatAML)
0.412162	cluster_1	BeatAML	A. Dice similarity of SMILEs (BeatAML)
0.412556	cluster_1	BeatAML	A. Dice similarity of SMILEs (BeatAML)
0.456026	cluster_1	BeatAML	A. Dice similarity of SMILEs (BeatAML)
0.410646	cluster_1	BeatAML	A. Dice similarity of SMILEs (BeatAML)
0.580645	cluster_1	BeatAML	A. Dice similarity of SMILEs (BeatAML)
0.590062	cluster_1	BeatAML	A. Dice similarity of SMILEs (BeatAML)
0.463768	cluster_1	BeatAML	A. Dice similarity of SMILEs (BeatAML)
0.478632	cluster_1	BeatAML	A. Dice similarity of SMILEs (BeatAML)
0.451389	cluster_1	BeatAML	A. Dice similarity of SMILEs (BeatAML)
0.513274	cluster_1	BeatAML	A. Dice similarity of SMILEs (BeatAML)
0.563536	cluster_1	BeatAML	A. Dice similarity of SMILEs (BeatAML)
0.432749	cluster_1	BeatAML	A. Dice similarity of SMILEs (BeatAML)
0.496855	cluster_1	BeatAML	A. Dice similarity of SMILEs (BeatAML)
0.549451	cluster_1	BeatAML	A. Dice similarity of SMILEs (BeatAML)
0.95393	cluster_1	BeatAML	A. Dice similarity of SMILEs (BeatAML)
0.433526	cluster_1	BeatAML	A. Dice similarity of SMILEs (BeatAML)
0.466077	cluster_1	BeatAML	A. Dice similarity of SMILEs (BeatAML)
0.552448	cluster_1	BeatAML	A. Dice similarity of SMILEs (BeatAML)
0.405694	cluster_1	BeatAML	A. Dice similarity of SMILEs (BeatAML)
0.383838	cluster_1	BeatAML	A. Dice similarity of SMILEs (BeatAML)
0.414966	cluster_1	BeatAML	A. Dice similarity of SMILEs (BeatAML)
0.435331	cluster_1	BeatAML	A. Dice similarity of SMILEs (BeatAML)
0.530184	cluster_1	BeatAML	A. Dice similarity of SMILEs (BeatAML)
0.584718	cluster_1	BeatAML	A. Dice similarity of SMILEs (BeatAML)
0.339223	cluster_1	BeatAML	A. Dice similarity of SMILEs (BeatAML)
0.314961	cluster_1	BeatAML	A. Dice similarity of SMILEs (BeatAML)
0.383459	cluster_1	BeatAML	A. Dice similarity of SMILEs (BeatAML)
0.487973	cluster_1	BeatAML	A. Dice similarity of SMILEs (BeatAML)
0.41196	cluster_1	BeatAML	A. Dice similarity of SMILEs (BeatAML)
0.49789	cluster_1	BeatAML	A. Dice similarity of SMILEs (BeatAML)
0.435331	cluster_1	BeatAML	A. Dice similarity of SMILEs (BeatAML)
0.426117	cluster_1	BeatAML	A. Dice similarity of SMILEs (BeatAML)
0.666667	cluster_1	BeatAML	A. Dice similarity of SMILEs (BeatAML)
0.479495	cluster_1	BeatAML	A. Dice similarity of SMILEs (BeatAML)
0.543807	cluster_1	BeatAML	A. Dice similarity of SMILEs (BeatAML)
0.457565	cluster_1	BeatAML	A. Dice similarity of SMILEs (BeatAML)
0.529248	cluster_1	BeatAML	A. Dice similarity of SMILEs (BeatAML)
0.370607	cluster_1	BeatAML	A. Dice similarity of SMILEs (BeatAML)
0.398649	cluster_1	BeatAML	A. Dice similarity of SMILEs (BeatAML)
0.55914	cluster_1	BeatAML	A. Dice similarity of SMILEs (BeatAML)
0.366667	cluster_1	BeatAML	A. Dice similarity of SMILEs (BeatAML)
0.432749	cluster_1	BeatAML	A. Dice similarity of SMILEs (BeatAML)
0.494118	cluster_1	BeatAML	A. Dice similarity of SMILEs (BeatAML)
0.394649	cluster_1	BeatAML	A. Dice similarity of SMILEs (BeatAML)
0.454545	cluster_1	BeatAML	A. Dice similarity of SMILEs (BeatAML)
0.582633	cluster_1	BeatAML	A. Dice similarity of SMILEs (BeatAML)
0.458924	cluster_1	BeatAML	A. Dice similarity of SMILEs (BeatAML)
0.445902	cluster_1	BeatAML	A. Dice similarity of SMILEs (BeatAML)
0.390071	cluster_1	BeatAML	A. Dice similarity of SMILEs (BeatAML)
0.460641	cluster_1	BeatAML	A. Dice similarity of SMILEs (BeatAML)
0.314961	cluster_1	BeatAML	A. Dice similarity of SMILEs (BeatAML)
0.447917	cluster_1	BeatAML	A. Dice similarity of SMILEs (BeatAML)
0.569106	cluster_1	BeatAML	A. Dice similarity of SMILEs (BeatAML)
0.636364	cluster_1	BeatAML	A. Dice similarity of SMILEs (BeatAML)
0.537705	cluster_1	BeatAML	A. Dice similarity of SMILEs (BeatAML)
0.511628	cluster_1	BeatAML	A. Dice similarity of SMILEs (BeatAML)
0.605556	cluster_1	BeatAML	A. Dice similarity of SMILEs (BeatAML)
0.513932	cluster_1	BeatAML	A. Dice similarity of SMILEs (BeatAML)
0.347107	cluster_1	BeatAML	A. Dice similarity of SMILEs (BeatAML)
0.386473	cluster_1	BeatAML	A. Dice similarity of SMILEs (BeatAML)
0.459144	cluster_1	BeatAML	A. Dice similarity of SMILEs (BeatAML)
0.463855	cluster_1	BeatAML	A. Dice similarity of SMILEs (BeatAML)
0.527273	cluster_1	BeatAML	A. Dice similarity of SMILEs (BeatAML)
0.656977	cluster_1	BeatAML	A. Dice similarity of SMILEs (BeatAML)
0.394265	cluster_1	BeatAML	A. Dice similarity of SMILEs (BeatAML)
0.425993	cluster_1	BeatAML	A. Dice similarity of SMILEs (BeatAML)
0.281938	cluster_1	BeatAML	A. Dice similarity of SMILEs (BeatAML)
0.397059	cluster_1	BeatAML	A. Dice similarity of SMILEs (BeatAML)
0.427586	cluster_1	BeatAML	A. Dice similarity of SMILEs (BeatAML)
0.492647	cluster_1	BeatAML	A. Dice similarity of SMILEs (BeatAML)
0.631579	cluster_1	BeatAML	A. Dice similarity of SMILEs (BeatAML)
0.492063	cluster_1	BeatAML	A. Dice similarity of SMILEs (BeatAML)
0.521429	cluster_1	BeatAML	A. Dice similarity of SMILEs (BeatAML)
0.436364	cluster_1	BeatAML	A. Dice similarity of SMILEs (BeatAML)
0.435424	cluster_1	BeatAML	A. Dice similarity of SMILEs (BeatAML)
0.23741	cluster_1	BeatAML	A. Dice similarity of SMILEs (BeatAML)
0.439655	cluster_1	BeatAML	A. Dice similarity of SMILEs (BeatAML)
0.482993	cluster_1	BeatAML	A. Dice similarity of SMILEs (BeatAML)
0.362963	cluster_1	BeatAML	A. Dice similarity of SMILEs (BeatAML)
0.454874	cluster_1	BeatAML	A. Dice similarity of SMILEs (BeatAML)
0.460481	cluster_1	BeatAML	A. Dice similarity of SMILEs (BeatAML)
0.466667	cluster_1	BeatAML	A. Dice similarity of SMILEs (BeatAML)
0.541667	cluster_1	BeatAML	A. Dice similarity of SMILEs (BeatAML)
0.46332	cluster_1	BeatAML	A. Dice similarity of SMILEs (BeatAML)
0.365672	cluster_1	BeatAML	A. Dice similarity of SMILEs (BeatAML)
0.49711	cluster_1	BeatAML	A. Dice similarity of SMILEs (BeatAML)
0.389381	cluster_1	BeatAML	A. Dice similarity of SMILEs (BeatAML)
0.239726	cluster_1	BeatAML	A. Dice similarity of SMILEs (BeatAML)
0.442907	cluster_1	BeatAML	A. Dice similarity of SMILEs (BeatAML)
0.52093	cluster_1	BeatAML	A. Dice similarity of SMILEs (BeatAML)
0.516854	cluster_1	BeatAML	A. Dice similarity of SMILEs (BeatAML)
0.41543	cluster_1	BeatAML	A. Dice similarity of SMILEs (BeatAML)
0.492492	cluster_1	BeatAML	A. Dice similarity of SMILEs (BeatAML)
0.5	cluster_1	BeatAML	A. Dice similarity of SMILEs (BeatAML)
1	cluster_1	BeatAML	A. Dice similarity of SMILEs (BeatAML)
0.385135	cluster_1	BeatAML	A. Dice similarity of SMILEs (BeatAML)
0.48125	cluster_1	BeatAML	A. Dice similarity of SMILEs (BeatAML)
0.563536	cluster_1	BeatAML	A. Dice similarity of SMILEs (BeatAML)
0.53125	cluster_1	BeatAML	A. Dice similarity of SMILEs (BeatAML)
0.496855	cluster_1	BeatAML	A. Dice similarity of SMILEs (BeatAML)
0.451389	cluster_1	BeatAML	A. Dice similarity of SMILEs (BeatAML)
0.530973	cluster_1	BeatAML	A. Dice similarity of SMILEs (BeatAML)
0.468085	cluster_1	BeatAML	A. Dice similarity of SMILEs (BeatAML)
0.416918	cluster_1	BeatAML	A. Dice similarity of SMILEs (BeatAML)
0.415205	cluster_1	BeatAML	A. Dice similarity of SMILEs (BeatAML)
0.597315	cluster_1	BeatAML	A. Dice similarity of SMILEs (BeatAML)
0.582524	cluster_1	BeatAML	A. Dice similarity of SMILEs (BeatAML)
0.498316	cluster_1	BeatAML	A. Dice similarity of SMILEs (BeatAML)
0.540925	cluster_1	BeatAML	A. Dice similarity of SMILEs (BeatAML)
0.433962	cluster_1	BeatAML	A. Dice similarity of SMILEs (BeatAML)
0.443636	cluster_1	BeatAML	A. Dice similarity of SMILEs (BeatAML)
0.482759	cluster_1	BeatAML	A. Dice similarity of SMILEs (BeatAML)
0.487973	cluster_1	BeatAML	A. Dice similarity of SMILEs (BeatAML)
0.513208	cluster_1	BeatAML	A. Dice similarity of SMILEs (BeatAML)
0.244344	cluster_1	BeatAML	A. Dice similarity of SMILEs (BeatAML)
0.56266	cluster_1	BeatAML	A. Dice similarity of SMILEs (BeatAML)
0.388626	cluster_1	BeatAML	A. Dice similarity of SMILEs (BeatAML)
0.489655	cluster_1	BeatAML	A. Dice similarity of SMILEs (BeatAML)
0.445183	cluster_1	BeatAML	A. Dice similarity of SMILEs (BeatAML)
1	cluster_1	BeatAML	A. Dice similarity of SMILEs (BeatAML)
0.367893	cluster_1	BeatAML	A. Dice similarity of SMILEs (BeatAML)
0.442748	cluster_1	BeatAML	A. Dice similarity of SMILEs (BeatAML)
0.42471	cluster_1	BeatAML	A. Dice similarity of SMILEs (BeatAML)
0.348148	cluster_1	BeatAML	A. Dice similarity of SMILEs (BeatAML)
0.39604	cluster_1	BeatAML	A. Dice similarity of SMILEs (BeatAML)
0.386831	cluster_1	BeatAML	A. Dice similarity of SMILEs (BeatAML)
0.467153	cluster_1	BeatAML	A. Dice similarity of SMILEs (BeatAML)
0.41543	cluster_1	BeatAML	A. Dice similarity of SMILEs (BeatAML)
0.518771	cluster_1	BeatAML	A. Dice similarity of SMILEs (BeatAML)
0.444444	cluster_1	BeatAML	A. Dice similarity of SMILEs (BeatAML)
0.421725	cluster_1	BeatAML	A. Dice similarity of SMILEs (BeatAML)
0.445623	cluster_1	BeatAML	A. Dice similarity of SMILEs (BeatAML)
0.504348	cluster_1	BeatAML	A. Dice similarity of SMILEs (BeatAML)
0.469055	cluster_1	BeatAML	A. Dice similarity of SMILEs (BeatAML)
0.543417	cluster_1	BeatAML	A. Dice similarity of SMILEs (BeatAML)
0.508711	cluster_1	BeatAML	A. Dice similarity of SMILEs (BeatAML)
0.592593	cluster_1	BeatAML	A. Dice similarity of SMILEs (BeatAML)
0.579125	cluster_1	BeatAML	A. Dice similarity of SMILEs (BeatAML)
0.490956	cluster_1	BeatAML	A. Dice similarity of SMILEs (BeatAML)
0.474419	cluster_1	BeatAML	A. Dice similarity of SMILEs (BeatAML)
0.456954	cluster_1	BeatAML	A. Dice similarity of SMILEs (BeatAML)
0.359375	cluster_1	BeatAML	A. Dice similarity of SMILEs (BeatAML)
0.524345	cluster_1	BeatAML	A. Dice similarity of SMILEs (BeatAML)
0.571429	cluster_1	BeatAML	A. Dice similarity of SMILEs (BeatAML)
0.442478	cluster_1	BeatAML	A. Dice similarity of SMILEs (BeatAML)
0.436137	cluster_1	BeatAML	A. Dice similarity of SMILEs (BeatAML)
0.4	cluster_1	BeatAML	A. Dice similarity of SMILEs (BeatAML)
0.256881	cluster_1	BeatAML	A. Dice similarity of SMILEs (BeatAML)
0.386617	cluster_1	BeatAML	A. Dice similarity of SMILEs (BeatAML)
0.590062	cluster_1	BeatAML	A. Dice similarity of SMILEs (BeatAML)
0.426036	cluster_1	BeatAML	A. Dice similarity of SMILEs (BeatAML)
0.575439	cluster_1	BeatAML	A. Dice similarity of SMILEs (BeatAML)
0.449275	cluster_1	BeatAML	A. Dice similarity of SMILEs (BeatAML)
0.480226	cluster_1	BeatAML	A. Dice similarity of SMILEs (BeatAML)
0.333333	cluster_1	BeatAML	A. Dice similarity of SMILEs (BeatAML)
0.373626	cluster_1	BeatAML	A. Dice similarity of SMILEs (BeatAML)
0.462725	cluster_1	BeatAML	A. Dice similarity of SMILEs (BeatAML)
0.56044	cluster_1	BeatAML	A. Dice similarity of SMILEs (BeatAML)
0.347418	cluster_1	BeatAML	A. Dice similarity of SMILEs (BeatAML)
0.56266	cluster_1	BeatAML	A. Dice similarity of SMILEs (BeatAML)
0.414239	cluster_1	BeatAML	A. Dice similarity of SMILEs (BeatAML)
0.540541	cluster_1	BeatAML	A. Dice similarity of SMILEs (BeatAML)
0.553525	cluster_1	BeatAML	A. Dice similarity of SMILEs (BeatAML)
0.550459	cluster_1	BeatAML	A. Dice similarity of SMILEs (BeatAML)
1	cluster_1	BeatAML	A. Dice similarity of SMILEs (BeatAML)
0.380282	cluster_1	BeatAML	A. Dice similarity of SMILEs (BeatAML)
0.449275	cluster_1	BeatAML	A. Dice similarity of SMILEs (BeatAML)
0.424051	cluster_1	BeatAML	A. Dice similarity of SMILEs (BeatAML)
0.474074	cluster_1	BeatAML	A. Dice similarity of SMILEs (BeatAML)
0.407018	cluster_1	BeatAML	A. Dice similarity of SMILEs (BeatAML)
0.483776	cluster_1	BeatAML	A. Dice similarity of SMILEs (BeatAML)
0.454183	cluster_1	BeatAML	A. Dice similarity of SMILEs (BeatAML)
0.29661	cluster_1	BeatAML	A. Dice similarity of SMILEs (BeatAML)
0.574468	cluster_1	BeatAML	A. Dice similarity of SMILEs (BeatAML)
1	cluster_1	BeatAML	A. Dice similarity of SMILEs (BeatAML)
0.54717	cluster_1	BeatAML	A. Dice similarity of SMILEs (BeatAML)
0.544715	cluster_1	BeatAML	A. Dice similarity of SMILEs (BeatAML)
0.512195	cluster_1	BeatAML	A. Dice similarity of SMILEs (BeatAML)
0.558559	cluster_1	BeatAML	A. Dice similarity of SMILEs (BeatAML)
0.570637	cluster_1	BeatAML	A. Dice similarity of SMILEs (BeatAML)
0.56044	cluster_1	BeatAML	A. Dice similarity of SMILEs (BeatAML)
0.514493	cluster_1	BeatAML	A. Dice similarity of SMILEs (BeatAML)
0.391421	cluster_1	BeatAML	A. Dice similarity of SMILEs (BeatAML)
0.436681	cluster_1	BeatAML	A. Dice similarity of SMILEs (BeatAML)
0.562249	cluster_1	BeatAML	A. Dice similarity of SMILEs (BeatAML)
0.45625	cluster_1	BeatAML	A. Dice similarity of SMILEs (BeatAML)
0.445902	cluster_1	BeatAML	A. Dice similarity of SMILEs (BeatAML)
0.501742	cluster_1	BeatAML	A. Dice similarity of SMILEs (BeatAML)
0.486216	cluster_1	BeatAML	A. Dice similarity of SMILEs (BeatAML)
0.426036	cluster_1	BeatAML	A. Dice similarity of SMILEs (BeatAML)
0.513932	cluster_1	BeatAML	A. Dice similarity of SMILEs (BeatAML)
0.482759	cluster_1	BeatAML	A. Dice similarity of SMILEs (BeatAML)
0.490028	cluster_1	BeatAML	A. Dice similarity of SMILEs (BeatAML)
0.348148	cluster_1	BeatAML	A. Dice similarity of SMILEs (BeatAML)
0.564103	cluster_1	BeatAML	A. Dice similarity of SMILEs (BeatAML)
0.239726	cluster_1	BeatAML	A. Dice similarity of SMILEs (BeatAML)
0.546392	cluster_1	BeatAML	A. Dice similarity of SMILEs (BeatAML)
0.370629	cluster_1	BeatAML	A. Dice similarity of SMILEs (BeatAML)
0.477273	cluster_1	BeatAML	A. Dice similarity of SMILEs (BeatAML)
0.443686	cluster_1	BeatAML	A. Dice similarity of SMILEs (BeatAML)
0.390572	cluster_1	BeatAML	A. Dice similarity of SMILEs (BeatAML)
0.506024	cluster_1	BeatAML	A. Dice similarity of SMILEs (BeatAML)
0.392283	cluster_1	BeatAML	A. Dice similarity of SMILEs (BeatAML)
0.478088	cluster_1	BeatAML	A. Dice similarity of SMILEs (BeatAML)
0.362903	cluster_1	BeatAML	A. Dice similarity of SMILEs (BeatAML)
0.362538	cluster_1	BeatAML	A. Dice similarity of SMILEs (BeatAML)
0.309392	cluster_1	BeatAML	A. Dice similarity of SMILEs (BeatAML)
0.455598	cluster_1	BeatAML	A. Dice similarity of SMILEs (BeatAML)
1	cluster_1	BeatAML	A. Dice similarity of SMILEs (BeatAML)
0.62116	cluster_1	BeatAML	A. Dice similarity of SMILEs (BeatAML)
0.495356	cluster_1	BeatAML	A. Dice similarity of SMILEs (BeatAML)
0.531835	cluster_1	BeatAML	A. Dice similarity of SMILEs (BeatAML)
0.39604	cluster_1	BeatAML	A. Dice similarity of SMILEs (BeatAML)
0.423208	cluster_1	BeatAML	A. Dice similarity of SMILEs (BeatAML)
0.40146	cluster_1	BeatAML	A. Dice similarity of SMILEs (BeatAML)
0.531915	cluster_1	BeatAML	A. Dice similarity of SMILEs (BeatAML)
0.411348	cluster_1	BeatAML	A. Dice similarity of SMILEs (BeatAML)
0.661376	cluster_1	BeatAML	A. Dice similarity of SMILEs (BeatAML)
0.419672	cluster_1	BeatAML	A. Dice similarity of SMILEs (BeatAML)
0.414966	cluster_1	BeatAML	A. Dice similarity of SMILEs (BeatAML)
0.366667	cluster_1	BeatAML	A. Dice similarity of SMILEs (BeatAML)
0.472325	cluster_1	BeatAML	A. Dice similarity of SMILEs (BeatAML)
0.454829	cluster_1	BeatAML	A. Dice similarity of SMILEs (BeatAML)
0.488746	cluster_1	BeatAML	A. Dice similarity of SMILEs (BeatAML)
0.369338	cluster_1	BeatAML	A. Dice similarity of SMILEs (BeatAML)
0.358382	cluster_1	BeatAML	A. Dice similarity of SMILEs (BeatAML)
0.385852	cluster_1	BeatAML	A. Dice similarity of SMILEs (BeatAML)
0.449123	cluster_1	BeatAML	A. Dice similarity of SMILEs (BeatAML)
0.485294	cluster_1	BeatAML	A. Dice similarity of SMILEs (BeatAML)
0.498113	cluster_1	BeatAML	A. Dice similarity of SMILEs (BeatAML)
0.440994	cluster_1	BeatAML	A. Dice similarity of SMILEs (BeatAML)
0.525424	cluster_1	BeatAML	A. Dice similarity of SMILEs (BeatAML)
0.501742	cluster_1	BeatAML	A. Dice similarity of SMILEs (BeatAML)
0.416382	cluster_1	BeatAML	A. Dice similarity of SMILEs (BeatAML)
0.473373	cluster_1	BeatAML	A. Dice similarity of SMILEs (BeatAML)
0.465909	cluster_1	BeatAML	A. Dice similarity of SMILEs (BeatAML)
0.540925	cluster_1	BeatAML	A. Dice similarity of SMILEs (BeatAML)
0.311111	cluster_1	BeatAML	A. Dice similarity of SMILEs (BeatAML)
0.546392	cluster_1	BeatAML	A. Dice similarity of SMILEs (BeatAML)
0.453441	cluster_1	BeatAML	A. Dice similarity of SMILEs (BeatAML)
0.498294	cluster_1	BeatAML	A. Dice similarity of SMILEs (BeatAML)
0.552448	cluster_1	BeatAML	A. Dice similarity of SMILEs (BeatAML)
0.43871	cluster_1	BeatAML	A. Dice similarity of SMILEs (BeatAML)
0.472325	cluster_1	BeatAML	A. Dice similarity of SMILEs (BeatAML)
0.409396	cluster_1	BeatAML	A. Dice similarity of SMILEs (BeatAML)
0.356164	cluster_1	BeatAML	A. Dice similarity of SMILEs (BeatAML)
0.540541	cluster_1	BeatAML	A. Dice similarity of SMILEs (BeatAML)
0.432787	cluster_1	BeatAML	A. Dice similarity of SMILEs (BeatAML)
0.432927	cluster_1	BeatAML	A. Dice similarity of SMILEs (BeatAML)
0.316239	cluster_1	BeatAML	A. Dice similarity of SMILEs (BeatAML)
0.48125	cluster_1	BeatAML	A. Dice similarity of SMILEs (BeatAML)
0.490956	cluster_1	BeatAML	A. Dice similarity of SMILEs (BeatAML)
0.457912	cluster_1	BeatAML	A. Dice similarity of SMILEs (BeatAML)
0.517073	cluster_1	BeatAML	A. Dice similarity of SMILEs (BeatAML)
0.506579	cluster_1	BeatAML	A. Dice similarity of SMILEs (BeatAML)
0.353846	cluster_1	BeatAML	A. Dice similarity of SMILEs (BeatAML)
0.467153	cluster_1	BeatAML	A. Dice similarity of SMILEs (BeatAML)
0.480938	cluster_1	BeatAML	A. Dice similarity of SMILEs (BeatAML)
0.382353	cluster_1	BeatAML	A. Dice similarity of SMILEs (BeatAML)
0.466454	cluster_1	BeatAML	A. Dice similarity of SMILEs (BeatAML)
0.479233	cluster_1	BeatAML	A. Dice similarity of SMILEs (BeatAML)
0.531835	cluster_1	BeatAML	A. Dice similarity of SMILEs (BeatAML)
0.387755	cluster_1	BeatAML	A. Dice similarity of SMILEs (BeatAML)
0.435986	cluster_1	BeatAML	A. Dice similarity of SMILEs (BeatAML)
0.337553	cluster_1	BeatAML	A. Dice similarity of SMILEs (BeatAML)
0.497487	cluster_1	BeatAML	A. Dice similarity of SMILEs (BeatAML)
0.460641	cluster_1	BeatAML	A. Dice similarity of SMILEs (BeatAML)
0.445415	cluster_1	BeatAML	A. Dice similarity of SMILEs (BeatAML)
0.479495	cluster_1	BeatAML	A. Dice similarity of SMILEs (BeatAML)
0.530973	cluster_1	BeatAML	A. Dice similarity of SMILEs (BeatAML)
0.517588	cluster_1	BeatAML	A. Dice similarity of SMILEs (BeatAML)
0.380567	cluster_1	BeatAML	A. Dice similarity of SMILEs (BeatAML)
0.428571	cluster_1	BeatAML	A. Dice similarity of SMILEs (BeatAML)
0.484375	cluster_1	BeatAML	A. Dice similarity of SMILEs (BeatAML)
0.396624	cluster_1	BeatAML	A. Dice similarity of SMILEs (BeatAML)
0.423313	cluster_1	BeatAML	A. Dice similarity of SMILEs (BeatAML)
0.404255	cluster_1	BeatAML	A. Dice similarity of SMILEs (BeatAML)
0.508251	cluster_1	BeatAML	A. Dice similarity of SMILEs (BeatAML)
0.422819	cluster_1	BeatAML	A. Dice similarity of SMILEs (BeatAML)
0.475472	cluster_1	BeatAML	A. Dice similarity of SMILEs (BeatAML)
0.516129	cluster_1	BeatAML	A. Dice similarity of SMILEs (BeatAML)
0.553936	cluster_1	BeatAML	A. Dice similarity of SMILEs (BeatAML)
0.439791	cluster_1	BeatAML	A. Dice similarity of SMILEs (BeatAML)
0.539683	cluster_1	BeatAML	A. Dice similarity of SMILEs (BeatAML)
0.371069	cluster_1	BeatAML	A. Dice similarity of SMILEs (BeatAML)
0.446753	cluster_1	BeatAML	A. Dice similarity of SMILEs (BeatAML)
0.415335	cluster_1	BeatAML	A. Dice similarity of SMILEs (BeatAML)
0.439791	cluster_1	BeatAML	A. Dice similarity of SMILEs (BeatAML)
0.458781	cluster_1	BeatAML	A. Dice similarity of SMILEs (BeatAML)
0.51505	cluster_1	BeatAML	A. Dice similarity of SMILEs (BeatAML)
0.490842	cluster_1	BeatAML	A. Dice similarity of SMILEs (BeatAML)
0.44382	cluster_1	BeatAML	A. Dice similarity of SMILEs (BeatAML)
0.422311	cluster_1	BeatAML	A. Dice similarity of SMILEs (BeatAML)
0.435986	cluster_1	BeatAML	A. Dice similarity of SMILEs (BeatAML)
0.514056	cluster_1	BeatAML	A. Dice similarity of SMILEs (BeatAML)
0.483516	cluster_1	BeatAML	A. Dice similarity of SMILEs (BeatAML)
0.521429	cluster_1	BeatAML	A. Dice similarity of SMILEs (BeatAML)
0.455882	cluster_1	BeatAML	A. Dice similarity of SMILEs (BeatAML)
0.362538	cluster_1	BeatAML	A. Dice similarity of SMILEs (BeatAML)
0.466077	cluster_1	BeatAML	A. Dice similarity of SMILEs (BeatAML)
0.490066	cluster_1	BeatAML	A. Dice similarity of SMILEs (BeatAML)
0.314961	cluster_1	BeatAML	A. Dice similarity of SMILEs (BeatAML)
0.481203	cluster_1	BeatAML	A. Dice similarity of SMILEs (BeatAML)
0.372624	cluster_1	BeatAML	A. Dice similarity of SMILEs (BeatAML)
0.463687	cluster_1	BeatAML	A. Dice similarity of SMILEs (BeatAML)
0.495298	cluster_1	BeatAML	A. Dice similarity of SMILEs (BeatAML)
0.476562	cluster_1	BeatAML	A. Dice similarity of SMILEs (BeatAML)
0.508711	cluster_1	BeatAML	A. Dice similarity of SMILEs (BeatAML)
0.4	cluster_1	BeatAML	A. Dice similarity of SMILEs (BeatAML)
0.353846	cluster_1	BeatAML	A. Dice similarity of SMILEs (BeatAML)
0.482759	cluster_1	BeatAML	A. Dice similarity of SMILEs (BeatAML)
0.43949	cluster_1	BeatAML	A. Dice similarity of SMILEs (BeatAML)
0.442577	cluster_1	BeatAML	A. Dice similarity of SMILEs (BeatAML)
0.55303	cluster_1	BeatAML	A. Dice similarity of SMILEs (BeatAML)
0.416058	cluster_1	BeatAML	A. Dice similarity of SMILEs (BeatAML)
0.474026	cluster_1	BeatAML	A. Dice similarity of SMILEs (BeatAML)
0.409938	cluster_1	BeatAML	A. Dice similarity of SMILEs (BeatAML)
0.389439	cluster_1	BeatAML	A. Dice similarity of SMILEs (BeatAML)
0.546099	cluster_1	BeatAML	A. Dice similarity of SMILEs (BeatAML)
0.412371	cluster_1	BeatAML	A. Dice similarity of SMILEs (BeatAML)
0.482993	cluster_1	BeatAML	A. Dice similarity of SMILEs (BeatAML)
0.449153	cluster_1	BeatAML	A. Dice similarity of SMILEs (BeatAML)
0.451411	cluster_1	BeatAML	A. Dice similarity of SMILEs (BeatAML)
0.410774	cluster_1	BeatAML	A. Dice similarity of SMILEs (BeatAML)
0.383838	cluster_1	BeatAML	A. Dice similarity of SMILEs (BeatAML)
0.562249	cluster_1	BeatAML	A. Dice similarity of SMILEs (BeatAML)
0.609272	cluster_1	BeatAML	A. Dice similarity of SMILEs (BeatAML)
0.336918	cluster_1	BeatAML	A. Dice similarity of SMILEs (BeatAML)
1	cluster_1	BeatAML	A. Dice similarity of SMILEs (BeatAML)
0.49789	cluster_1	BeatAML	A. Dice similarity of SMILEs (BeatAML)
0.519231	cluster_1	BeatAML	A. Dice similarity of SMILEs (BeatAML)
0.537143	cluster_1	BeatAML	A. Dice similarity of SMILEs (BeatAML)
0.404255	cluster_1	BeatAML	A. Dice similarity of SMILEs (BeatAML)
0.489796	cluster_1	BeatAML	A. Dice similarity of SMILEs (BeatAML)
0.42953	cluster_1	BeatAML	A. Dice similarity of SMILEs (BeatAML)
0.451613	cluster_1	BeatAML	A. Dice similarity of SMILEs (BeatAML)
0.238095	cluster_1	BeatAML	A. Dice similarity of SMILEs (BeatAML)
0.560311	cluster_1	BeatAML	A. Dice similarity of SMILEs (BeatAML)
0.410256	cluster_1	BeatAML	A. Dice similarity of SMILEs (BeatAML)
0.363636	cluster_1	BeatAML	A. Dice similarity of SMILEs (BeatAML)
0.397059	cluster_1	BeatAML	A. Dice similarity of SMILEs (BeatAML)
0.582633	cluster_1	BeatAML	A. Dice similarity of SMILEs (BeatAML)
0.95393	cluster_1	BeatAML	A. Dice similarity of SMILEs (BeatAML)
0.582043	cluster_1	BeatAML	A. Dice similarity of SMILEs (BeatAML)
0.433962	cluster_1	BeatAML	A. Dice similarity of SMILEs (BeatAML)
0.434783	cluster_1	BeatAML	A. Dice similarity of SMILEs (BeatAML)
0.387755	cluster_1	BeatAML	A. Dice similarity of SMILEs (BeatAML)
0.481752	cluster_1	BeatAML	A. Dice similarity of SMILEs (BeatAML)
0.498294	cluster_1	BeatAML	A. Dice similarity of SMILEs (BeatAML)
1	cluster_1	BeatAML	A. Dice similarity of SMILEs (BeatAML)
0.388626	cluster_1	BeatAML	A. Dice similarity of SMILEs (BeatAML)
0.488746	cluster_1	BeatAML	A. Dice similarity of SMILEs (BeatAML)
0.47678	cluster_1	BeatAML	A. Dice similarity of SMILEs (BeatAML)
0.47678	cluster_1	BeatAML	A. Dice similarity of SMILEs (BeatAML)
0.512195	cluster_1	BeatAML	A. Dice similarity of SMILEs (BeatAML)
0.455224	cluster_1	BeatAML	A. Dice similarity of SMILEs (BeatAML)
0.392453	cluster_1	BeatAML	A. Dice similarity of SMILEs (BeatAML)
0.597938	cluster_1	BeatAML	A. Dice similarity of SMILEs (BeatAML)
0.412556	cluster_1	BeatAML	A. Dice similarity of SMILEs (BeatAML)
0.394265	cluster_1	BeatAML	A. Dice similarity of SMILEs (BeatAML)
0.454183	cluster_1	BeatAML	A. Dice similarity of SMILEs (BeatAML)
0.445623	cluster_1	BeatAML	A. Dice similarity of SMILEs (BeatAML)
0.521739	cluster_1	BeatAML	A. Dice similarity of SMILEs (BeatAML)
0.4	cluster_1	BeatAML	A. Dice similarity of SMILEs (BeatAML)
0.563707	cluster_1	BeatAML	A. Dice similarity of SMILEs (BeatAML)
0.564334	cluster_1	BeatAML	A. Dice similarity of SMILEs (BeatAML)
0.45625	cluster_1	BeatAML	A. Dice similarity of SMILEs (BeatAML)
0.454874	cluster_1	BeatAML	A. Dice similarity of SMILEs (BeatAML)
0.473214	cluster_1	BeatAML	A. Dice similarity of SMILEs (BeatAML)
0.374101	cluster_1	BeatAML	A. Dice similarity of SMILEs (BeatAML)
0.377104	cluster_1	BeatAML	A. Dice similarity of SMILEs (BeatAML)
0.54717	cluster_1	BeatAML	A. Dice similarity of SMILEs (BeatAML)
0.266667	cluster_1	BeatAML	A. Dice similarity of SMILEs (BeatAML)
0.467742	cluster_1	BeatAML	A. Dice similarity of SMILEs (BeatAML)
0.458667	cluster_1	BeatAML	A. Dice similarity of SMILEs (BeatAML)
0.40146	cluster_1	BeatAML	A. Dice similarity of SMILEs (BeatAML)
0.484076	cluster_1	BeatAML	A. Dice similarity of SMILEs (BeatAML)
0.389381	cluster_1	BeatAML	A. Dice similarity of SMILEs (BeatAML)
0.531343	cluster_1	BeatAML	A. Dice similarity of SMILEs (BeatAML)
0.339223	cluster_1	BeatAML	A. Dice similarity of SMILEs (BeatAML)
0.396166	cluster_1	BeatAML	A. Dice similarity of SMILEs (BeatAML)
0.598425	cluster_1	BeatAML	A. Dice similarity of SMILEs (BeatAML)
0.449827	cluster_1	BeatAML	A. Dice similarity of SMILEs (BeatAML)
0.593407	cluster_1	BeatAML	A. Dice similarity of SMILEs (BeatAML)
0.185022	cluster_1	BeatAML	A. Dice similarity of SMILEs (BeatAML)
0.432749	cluster_1	BeatAML	A. Dice similarity of SMILEs (BeatAML)
0.59366	cluster_1	BeatAML	A. Dice similarity of SMILEs (BeatAML)
0.53913	cluster_1	BeatAML	A. Dice similarity of SMILEs (BeatAML)
0.51145	cluster_1	BeatAML	A. Dice similarity of SMILEs (BeatAML)
0.343511	cluster_1	BeatAML	A. Dice similarity of SMILEs (BeatAML)
0.442577	cluster_1	BeatAML	A. Dice similarity of SMILEs (BeatAML)
0.410646	cluster_1	BeatAML	A. Dice similarity of SMILEs (BeatAML)
0.591045	cluster_1	BeatAML	A. Dice similarity of SMILEs (BeatAML)
0.530184	cluster_1	BeatAML	A. Dice similarity of SMILEs (BeatAML)
0.606607	cluster_1	BeatAML	A. Dice similarity of SMILEs (BeatAML)
0.389439	cluster_1	BeatAML	A. Dice similarity of SMILEs (BeatAML)
0.41958	cluster_1	BeatAML	A. Dice similarity of SMILEs (BeatAML)
0.449123	cluster_1	BeatAML	A. Dice similarity of SMILEs (BeatAML)
0.570312	cluster_1	BeatAML	A. Dice similarity of SMILEs (BeatAML)
0.473373	cluster_1	BeatAML	A. Dice similarity of SMILEs (BeatAML)
0.447674	cluster_1	BeatAML	A. Dice similarity of SMILEs (BeatAML)
0.460432	cluster_1	BeatAML	A. Dice similarity of SMILEs (BeatAML)
0.460641	cluster_1	BeatAML	A. Dice similarity of SMILEs (BeatAML)
0.449704	cluster_1	BeatAML	A. Dice similarity of SMILEs (BeatAML)
0.498294	cluster_1	BeatAML	A. Dice similarity of SMILEs (BeatAML)
0.416107	cluster_1	BeatAML	A. Dice similarity of SMILEs (BeatAML)
0.46789	cluster_1	BeatAML	A. Dice similarity of SMILEs (BeatAML)
0.506024	cluster_1	BeatAML	A. Dice similarity of SMILEs (BeatAML)
0.506964	cluster_1	BeatAML	A. Dice similarity of SMILEs (BeatAML)
0.473186	cluster_1	BeatAML	A. Dice similarity of SMILEs (BeatAML)
0.461017	cluster_1	BeatAML	A. Dice similarity of SMILEs (BeatAML)
0.431894	cluster_1	BeatAML	A. Dice similarity of SMILEs (BeatAML)
0.459016	cluster_1	BeatAML	A. Dice similarity of SMILEs (BeatAML)
0.54717	cluster_1	BeatAML	A. Dice similarity of SMILEs (BeatAML)
0.490028	cluster_1	BeatAML	A. Dice similarity of SMILEs (BeatAML)
0.40293	cluster_1	BeatAML	A. Dice similarity of SMILEs (BeatAML)
0.476489	cluster_1	BeatAML	A. Dice similarity of SMILEs (BeatAML)
0.343511	cluster_1	BeatAML	A. Dice similarity of SMILEs (BeatAML)
1	cluster_1	BeatAML	A. Dice similarity of SMILEs (BeatAML)
0.23741	cluster_1	BeatAML	A. Dice similarity of SMILEs (BeatAML)
0.225	cluster_1	BeatAML	A. Dice similarity of SMILEs (BeatAML)
0.553525	cluster_1	BeatAML	A. Dice similarity of SMILEs (BeatAML)
0.489426	cluster_1	BeatAML	A. Dice similarity of SMILEs (BeatAML)
0.435331	cluster_1	BeatAML	A. Dice similarity of SMILEs (BeatAML)
0.477273	cluster_1	BeatAML	A. Dice similarity of SMILEs (BeatAML)
0.489164	cluster_1	BeatAML	A. Dice similarity of SMILEs (BeatAML)
0.560345	cluster_1	BeatAML	A. Dice similarity of SMILEs (BeatAML)
0.486154	cluster_1	BeatAML	A. Dice similarity of SMILEs (BeatAML)
0.407692	cluster_1	BeatAML	A. Dice similarity of SMILEs (BeatAML)
0.411392	cluster_1	BeatAML	A. Dice similarity of SMILEs (BeatAML)
0.5	cluster_1	BeatAML	A. Dice similarity of SMILEs (BeatAML)
0.573529	cluster_1	BeatAML	A. Dice similarity of SMILEs (BeatAML)
0.475177	cluster_1	BeatAML	A. Dice similarity of SMILEs (BeatAML)
0.445783	cluster_1	BeatAML	A. Dice similarity of SMILEs (BeatAML)
0.453947	cluster_1	BeatAML	A. Dice similarity of SMILEs (BeatAML)
0.536965	cluster_1	BeatAML	A. Dice similarity of SMILEs (BeatAML)
0.495822	cluster_1	BeatAML	A. Dice similarity of SMILEs (BeatAML)
0.427481	cluster_1	BeatAML	A. Dice similarity of SMILEs (BeatAML)
0.427632	cluster_1	BeatAML	A. Dice similarity of SMILEs (BeatAML)
0.456522	cluster_1	BeatAML	A. Dice similarity of SMILEs (BeatAML)
0.471976	cluster_1	BeatAML	A. Dice similarity of SMILEs (BeatAML)
0.340741	cluster_1	BeatAML	A. Dice similarity of SMILEs (BeatAML)
0.4	cluster_1	BeatAML	A. Dice similarity of SMILEs (BeatAML)
0.481203	cluster_1	BeatAML	A. Dice similarity of SMILEs (BeatAML)
0.537897	cluster_1	BeatAML	A. Dice similarity of SMILEs (BeatAML)
0.489796	cluster_1	BeatAML	A. Dice similarity of SMILEs (BeatAML)
0.444444	cluster_1	BeatAML	A. Dice similarity of SMILEs (BeatAML)
0.483776	cluster_1	BeatAML	A. Dice similarity of SMILEs (BeatAML)
0.405694	cluster_1	BeatAML	A. Dice similarity of SMILEs (BeatAML)
0.498246	cluster_1	BeatAML	A. Dice similarity of SMILEs (BeatAML)
0.432787	cluster_1	BeatAML	A. Dice similarity of SMILEs (BeatAML)
0.48	cluster_1	BeatAML	A. Dice similarity of SMILEs (BeatAML)
0.392453	cluster_1	BeatAML	A. Dice similarity of SMILEs (BeatAML)
0.467153	cluster_1	BeatAML	A. Dice similarity of SMILEs (BeatAML)
0.461039	cluster_1	BeatAML	A. Dice similarity of SMILEs (BeatAML)
0.570312	cluster_1	BeatAML	A. Dice similarity of SMILEs (BeatAML)
0.517073	cluster_1	BeatAML	A. Dice similarity of SMILEs (BeatAML)
0.41129	cluster_1	BeatAML	A. Dice similarity of SMILEs (BeatAML)
0.5	cluster_1	BeatAML	A. Dice similarity of SMILEs (BeatAML)
0.445623	cluster_1	BeatAML	A. Dice similarity of SMILEs (BeatAML)
0.452722	cluster_1	BeatAML	A. Dice similarity of SMILEs (BeatAML)
0.470968	cluster_1	BeatAML	A. Dice similarity of SMILEs (BeatAML)
0.246305	cluster_1	BeatAML	A. Dice similarity of SMILEs (BeatAML)
0.511873	cluster_1	BeatAML	A. Dice similarity of SMILEs (BeatAML)
0.471429	cluster_1	BeatAML	A. Dice similarity of SMILEs (BeatAML)
0.298387	cluster_1	BeatAML	A. Dice similarity of SMILEs (BeatAML)
0.419753	cluster_1	BeatAML	A. Dice similarity of SMILEs (BeatAML)
0.593407	cluster_1	BeatAML	A. Dice similarity of SMILEs (BeatAML)
0.388889	cluster_1	BeatAML	A. Dice similarity of SMILEs (BeatAML)
0.564384	cluster_1	BeatAML	A. Dice similarity of SMILEs (BeatAML)
0.554945	cluster_1	BeatAML	A. Dice similarity of SMILEs (BeatAML)
0.422145	cluster_1	BeatAML	A. Dice similarity of SMILEs (BeatAML)
0.467153	cluster_1	BeatAML	A. Dice similarity of SMILEs (BeatAML)
0.520124	cluster_1	BeatAML	A. Dice similarity of SMILEs (BeatAML)
0.498599	cluster_1	BeatAML	A. Dice similarity of SMILEs (BeatAML)
0.375796	cluster_1	BeatAML	A. Dice similarity of SMILEs (BeatAML)
0.225	cluster_1	BeatAML	A. Dice similarity of SMILEs (BeatAML)
0.414716	cluster_1	BeatAML	A. Dice similarity of SMILEs (BeatAML)
0.414716	cluster_1	BeatAML	A. Dice similarity of SMILEs (BeatAML)
0.480916	cluster_1	BeatAML	A. Dice similarity of SMILEs (BeatAML)
0.436482	cluster_1	BeatAML	A. Dice similarity of SMILEs (BeatAML)
0.517073	cluster_1	BeatAML	A. Dice similarity of SMILEs (BeatAML)
0.409556	cluster_1	BeatAML	A. Dice similarity of SMILEs (BeatAML)
0.512048	cluster_1	BeatAML	A. Dice similarity of SMILEs (BeatAML)
0.416404	cluster_1	BeatAML	A. Dice similarity of SMILEs (BeatAML)
0.306513	cluster_1	BeatAML	A. Dice similarity of SMILEs (BeatAML)
0.385852	cluster_1	BeatAML	A. Dice similarity of SMILEs (BeatAML)
1	cluster_1	BeatAML	A. Dice similarity of SMILEs (BeatAML)
0.478261	cluster_1	BeatAML	A. Dice similarity of SMILEs (BeatAML)
0.478632	cluster_1	BeatAML	A. Dice similarity of SMILEs (BeatAML)
0.605442	cluster_1	BeatAML	A. Dice similarity of SMILEs (BeatAML)
0.666667	cluster_1	BeatAML	A. Dice similarity of SMILEs (BeatAML)
0.533784	cluster_1	BeatAML	A. Dice similarity of SMILEs (BeatAML)
0.362963	cluster_1	BeatAML	A. Dice similarity of SMILEs (BeatAML)
0.472325	cluster_1	BeatAML	A. Dice similarity of SMILEs (BeatAML)
0.512195	cluster_1	BeatAML	A. Dice similarity of SMILEs (BeatAML)
0.208531	cluster_1	BeatAML	A. Dice similarity of SMILEs (BeatAML)
0.428571	cluster_1	BeatAML	A. Dice similarity of SMILEs (BeatAML)
0.358621	cluster_1	BeatAML	A. Dice similarity of SMILEs (BeatAML)
0.428571	cluster_1	BeatAML	A. Dice similarity of SMILEs (BeatAML)
0.452459	cluster_1	BeatAML	A. Dice similarity of SMILEs (BeatAML)
0.515254	cluster_1	BeatAML	A. Dice similarity of SMILEs (BeatAML)
0.518325	cluster_1	BeatAML	A. Dice similarity of SMILEs (BeatAML)
0.606607	cluster_1	BeatAML	A. Dice similarity of SMILEs (BeatAML)
0.55303	cluster_1	BeatAML	A. Dice similarity of SMILEs (BeatAML)
0.488746	cluster_1	BeatAML	A. Dice similarity of SMILEs (BeatAML)
0.413793	cluster_1	BeatAML	A. Dice similarity of SMILEs (BeatAML)
0.761006	cluster_1	BeatAML	A. Dice similarity of SMILEs (BeatAML)
0.454545	cluster_1	BeatAML	A. Dice similarity of SMILEs (BeatAML)
0.480243	cluster_1	BeatAML	A. Dice similarity of SMILEs (BeatAML)
0.570312	cluster_1	BeatAML	A. Dice similarity of SMILEs (BeatAML)
0.465608	cluster_1	BeatAML	A. Dice similarity of SMILEs (BeatAML)
0.430976	cluster_1	BeatAML	A. Dice similarity of SMILEs (BeatAML)
0.469636	cluster_1	BeatAML	A. Dice similarity of SMILEs (BeatAML)
0.4	cluster_1	BeatAML	A. Dice similarity of SMILEs (BeatAML)
0.453039	cluster_1	BeatAML	A. Dice similarity of SMILEs (BeatAML)
0.335766	cluster_1	BeatAML	A. Dice similarity of SMILEs (BeatAML)
0.53125	cluster_1	BeatAML	A. Dice similarity of SMILEs (BeatAML)
0.434286	cluster_1	BeatAML	A. Dice similarity of SMILEs (BeatAML)
0.390071	cluster_1	BeatAML	A. Dice similarity of SMILEs (BeatAML)
0.415584	cluster_1	BeatAML	A. Dice similarity of SMILEs (BeatAML)
0.438503	cluster_1	BeatAML	A. Dice similarity of SMILEs (BeatAML)
0.475	cluster_1	BeatAML	A. Dice similarity of SMILEs (BeatAML)
0.57047	cluster_1	BeatAML	A. Dice similarity of SMILEs (BeatAML)
0.663736	cluster_1	BeatAML	A. Dice similarity of SMILEs (BeatAML)
0.513274	cluster_1	BeatAML	A. Dice similarity of SMILEs (BeatAML)
0.486486	cluster_1	BeatAML	A. Dice similarity of SMILEs (BeatAML)
0.459854	cluster_1	BeatAML	A. Dice similarity of SMILEs (BeatAML)
0.514493	cluster_1	BeatAML	A. Dice similarity of SMILEs (BeatAML)
0.528428	cluster_1	BeatAML	A. Dice similarity of SMILEs (BeatAML)
0.363636	cluster_1	BeatAML	A. Dice similarity of SMILEs (BeatAML)
0.541578	cluster_1	BeatAML	A. Dice similarity of SMILEs (BeatAML)
0.576819	cluster_1	BeatAML	A. Dice similarity of SMILEs (BeatAML)
1	cluster_1	BeatAML	A. Dice similarity of SMILEs (BeatAML)
0.495356	cluster_1	BeatAML	A. Dice similarity of SMILEs (BeatAML)
0.347107	cluster_1	BeatAML	A. Dice similarity of SMILEs (BeatAML)
0.372781	cluster_1	BeatAML	A. Dice similarity of SMILEs (BeatAML)
0.44898	cluster_1	BeatAML	A. Dice similarity of SMILEs (BeatAML)
0.476489	cluster_1	BeatAML	A. Dice similarity of SMILEs (BeatAML)
0.56422	cluster_1	BeatAML	A. Dice similarity of SMILEs (BeatAML)
0.373626	cluster_1	BeatAML	A. Dice similarity of SMILEs (BeatAML)
0.663736	cluster_1	BeatAML	A. Dice similarity of SMILEs (BeatAML)
0.469055	cluster_1	BeatAML	A. Dice similarity of SMILEs (BeatAML)
0.386207	cluster_1	BeatAML	A. Dice similarity of SMILEs (BeatAML)
0.417323	cluster_1	BeatAML	A. Dice similarity of SMILEs (BeatAML)
0.407547	cluster_1	BeatAML	A. Dice similarity of SMILEs (BeatAML)
0.635514	cluster_1	BeatAML	A. Dice similarity of SMILEs (BeatAML)
0.337553	cluster_1	BeatAML	A. Dice similarity of SMILEs (BeatAML)
0.575439	cluster_1	BeatAML	A. Dice similarity of SMILEs (BeatAML)
0.314607	cluster_1	BeatAML	A. Dice similarity of SMILEs (BeatAML)
0.478261	cluster_1	BeatAML	A. Dice similarity of SMILEs (BeatAML)
0.539683	cluster_1	BeatAML	A. Dice similarity of SMILEs (BeatAML)
0.537897	cluster_1	BeatAML	A. Dice similarity of SMILEs (BeatAML)
0.415902	cluster_1	BeatAML	A. Dice similarity of SMILEs (BeatAML)
0.519231	cluster_1	BeatAML	A. Dice similarity of SMILEs (BeatAML)
0.402556	cluster_1	BeatAML	A. Dice similarity of SMILEs (BeatAML)
0.372624	cluster_1	BeatAML	A. Dice similarity of SMILEs (BeatAML)
0.563636	cluster_1	BeatAML	A. Dice similarity of SMILEs (BeatAML)
0.435374	cluster_1	BeatAML	A. Dice similarity of SMILEs (BeatAML)
0.377104	cluster_1	BeatAML	A. Dice similarity of SMILEs (BeatAML)
0.363636	cluster_1	BeatAML	A. Dice similarity of SMILEs (BeatAML)
0.375	cluster_1	BeatAML	A. Dice similarity of SMILEs (BeatAML)
0.5	cluster_1	BeatAML	A. Dice similarity of SMILEs (BeatAML)
0.449123	cluster_1	BeatAML	A. Dice similarity of SMILEs (BeatAML)
0.508711	cluster_1	BeatAML	A. Dice similarity of SMILEs (BeatAML)
0.479042	cluster_1	BeatAML	A. Dice similarity of SMILEs (BeatAML)
0.503226	cluster_1	BeatAML	A. Dice similarity of SMILEs (BeatAML)
0.406375	cluster_1	BeatAML	A. Dice similarity of SMILEs (BeatAML)
0.280156	cluster_1	BeatAML	A. Dice similarity of SMILEs (BeatAML)
0.633094	cluster_1	BeatAML	A. Dice similarity of SMILEs (BeatAML)
0.476489	cluster_1	BeatAML	A. Dice similarity of SMILEs (BeatAML)
0.439024	cluster_1	BeatAML	A. Dice similarity of SMILEs (BeatAML)
0.392157	cluster_1	BeatAML	A. Dice similarity of SMILEs (BeatAML)
0.437299	cluster_1	BeatAML	A. Dice similarity of SMILEs (BeatAML)
0.571429	cluster_1	BeatAML	A. Dice similarity of SMILEs (BeatAML)
0.445415	cluster_1	BeatAML	A. Dice similarity of SMILEs (BeatAML)
0.41196	cluster_1	BeatAML	A. Dice similarity of SMILEs (BeatAML)
0.4	cluster_1	BeatAML	A. Dice similarity of SMILEs (BeatAML)
0.580247	cluster_1	BeatAML	A. Dice similarity of SMILEs (BeatAML)
0.375796	cluster_1	BeatAML	A. Dice similarity of SMILEs (BeatAML)
0.463542	cluster_1	BeatAML	A. Dice similarity of SMILEs (BeatAML)
0.550459	cluster_1	BeatAML	A. Dice similarity of SMILEs (BeatAML)
0.506579	cluster_1	BeatAML	A. Dice similarity of SMILEs (BeatAML)
0.467153	cluster_1	BeatAML	A. Dice similarity of SMILEs (BeatAML)
0.424615	cluster_1	BeatAML	A. Dice similarity of SMILEs (BeatAML)
0.527607	cluster_1	BeatAML	A. Dice similarity of SMILEs (BeatAML)
0.531343	cluster_1	BeatAML	A. Dice similarity of SMILEs (BeatAML)
0.491228	cluster_1	BeatAML	A. Dice similarity of SMILEs (BeatAML)
0.438247	cluster_1	BeatAML	A. Dice similarity of SMILEs (BeatAML)
0.423077	cluster_1	BeatAML	A. Dice similarity of SMILEs (BeatAML)
0.563636	cluster_1	BeatAML	A. Dice similarity of SMILEs (BeatAML)
0.363636	cluster_1	BeatAML	A. Dice similarity of SMILEs (BeatAML)
0.570637	cluster_1	BeatAML	A. Dice similarity of SMILEs (BeatAML)
0.347222	cluster_1	BeatAML	A. Dice similarity of SMILEs (BeatAML)
0.440994	cluster_1	BeatAML	A. Dice similarity of SMILEs (BeatAML)
0.582133	cluster_1	BeatAML	A. Dice similarity of SMILEs (BeatAML)
0.508671	cluster_1	BeatAML	A. Dice similarity of SMILEs (BeatAML)
0.563107	cluster_1	BeatAML	A. Dice similarity of SMILEs (BeatAML)
0.473684	cluster_1	BeatAML	A. Dice similarity of SMILEs (BeatAML)
0.501845	cluster_1	BeatAML	A. Dice similarity of SMILEs (BeatAML)
0.436464	cluster_1	BeatAML	A. Dice similarity of SMILEs (BeatAML)
0.56266	cluster_1	BeatAML	A. Dice similarity of SMILEs (BeatAML)
0.595092	cluster_1	BeatAML	A. Dice similarity of SMILEs (BeatAML)
0.23741	cluster_1	BeatAML	A. Dice similarity of SMILEs (BeatAML)
0.56044	cluster_1	BeatAML	A. Dice similarity of SMILEs (BeatAML)
0.471976	cluster_1	BeatAML	A. Dice similarity of SMILEs (BeatAML)
0.563536	cluster_1	BeatAML	A. Dice similarity of SMILEs (BeatAML)
0.319149	cluster_1	BeatAML	A. Dice similarity of SMILEs (BeatAML)
0.321101	cluster_1	BeatAML	A. Dice similarity of SMILEs (BeatAML)
0.532508	cluster_1	BeatAML	A. Dice similarity of SMILEs (BeatAML)
0.367347	cluster_1	BeatAML	A. Dice similarity of SMILEs (BeatAML)
0.449153	cluster_1	BeatAML	A. Dice similarity of SMILEs (BeatAML)
0.457143	cluster_1	BeatAML	A. Dice similarity of SMILEs (BeatAML)
0.30303	cluster_1	BeatAML	A. Dice similarity of SMILEs (BeatAML)
0.564103	cluster_1	BeatAML	A. Dice similarity of SMILEs (BeatAML)
0.51145	cluster_1	BeatAML	A. Dice similarity of SMILEs (BeatAML)
0.421053	cluster_1	BeatAML	A. Dice similarity of SMILEs (BeatAML)
0.632911	cluster_1	BeatAML	A. Dice similarity of SMILEs (BeatAML)
0.465374	cluster_1	BeatAML	A. Dice similarity of SMILEs (BeatAML)
0.543417	cluster_1	BeatAML	A. Dice similarity of SMILEs (BeatAML)
0.401114	cluster_1	BeatAML	A. Dice similarity of SMILEs (BeatAML)
0.362538	cluster_1	BeatAML	A. Dice similarity of SMILEs (BeatAML)
0.613095	cluster_1	BeatAML	A. Dice similarity of SMILEs (BeatAML)
0.482993	cluster_1	BeatAML	A. Dice similarity of SMILEs (BeatAML)
0.506579	cluster_1	BeatAML	A. Dice similarity of SMILEs (BeatAML)
0.489627	cluster_1	BeatAML	A. Dice similarity of SMILEs (BeatAML)
0.460317	cluster_1	BeatAML	A. Dice similarity of SMILEs (BeatAML)
0.244344	cluster_1	BeatAML	A. Dice similarity of SMILEs (BeatAML)
0.622108	cluster_1	BeatAML	A. Dice similarity of SMILEs (BeatAML)
0.317597	cluster_1	BeatAML	A. Dice similarity of SMILEs (BeatAML)
0.527473	cluster_1	BeatAML	A. Dice similarity of SMILEs (BeatAML)
0.420339	cluster_1	BeatAML	A. Dice similarity of SMILEs (BeatAML)
0.5	cluster_1	BeatAML	A. Dice similarity of SMILEs (BeatAML)
0.544715	cluster_1	BeatAML	A. Dice similarity of SMILEs (BeatAML)
0.383459	cluster_1	BeatAML	A. Dice similarity of SMILEs (BeatAML)
0.443636	cluster_1	BeatAML	A. Dice similarity of SMILEs (BeatAML)
0.414239	cluster_1	BeatAML	A. Dice similarity of SMILEs (BeatAML)
0.527473	cluster_1	BeatAML	A. Dice similarity of SMILEs (BeatAML)
0.517588	cluster_1	BeatAML	A. Dice similarity of SMILEs (BeatAML)
0.564103	cluster_1	BeatAML	A. Dice similarity of SMILEs (BeatAML)
0.481203	cluster_1	BeatAML	A. Dice similarity of SMILEs (BeatAML)
0.541935	cluster_1	BeatAML	A. Dice similarity of SMILEs (BeatAML)
0.439153	cluster_1	BeatAML	A. Dice similarity of SMILEs (BeatAML)
0.347107	cluster_1	BeatAML	A. Dice similarity of SMILEs (BeatAML)
0.754839	cluster_1	BeatAML	A. Dice similarity of SMILEs (BeatAML)
0.506579	cluster_1	BeatAML	A. Dice similarity of SMILEs (BeatAML)
0.289362	cluster_1	BeatAML	A. Dice similarity of SMILEs (BeatAML)
0.483117	cluster_1	BeatAML	A. Dice similarity of SMILEs (BeatAML)
0.367893	cluster_1	BeatAML	A. Dice similarity of SMILEs (BeatAML)
0.385757	cluster_1	BeatAML	A. Dice similarity of SMILEs (BeatAML)
0.597938	cluster_1	BeatAML	A. Dice similarity of SMILEs (BeatAML)
0.4	cluster_1	BeatAML	A. Dice similarity of SMILEs (BeatAML)
0.35474	cluster_1	BeatAML	A. Dice similarity of SMILEs (BeatAML)
0.576923	cluster_1	BeatAML	A. Dice similarity of SMILEs (BeatAML)
0.478261	cluster_1	BeatAML	A. Dice similarity of SMILEs (BeatAML)
0.407143	cluster_1	BeatAML	A. Dice similarity of SMILEs (BeatAML)
0.377246	cluster_1	BeatAML	A. Dice similarity of SMILEs (BeatAML)
0.426117	cluster_1	BeatAML	A. Dice similarity of SMILEs (BeatAML)
0.455882	cluster_1	BeatAML	A. Dice similarity of SMILEs (BeatAML)
0.472843	cluster_1	BeatAML	A. Dice similarity of SMILEs (BeatAML)
0.369231	cluster_1	BeatAML	A. Dice similarity of SMILEs (BeatAML)
0.408922	cluster_1	BeatAML	A. Dice similarity of SMILEs (BeatAML)
0.497143	cluster_1	BeatAML	A. Dice similarity of SMILEs (BeatAML)
0.530184	cluster_1	BeatAML	A. Dice similarity of SMILEs (BeatAML)
0.451613	cluster_1	BeatAML	A. Dice similarity of SMILEs (BeatAML)
0.37931	cluster_1	BeatAML	A. Dice similarity of SMILEs (BeatAML)
0.253165	cluster_1	BeatAML	A. Dice similarity of SMILEs (BeatAML)
0.50411	cluster_1	BeatAML	A. Dice similarity of SMILEs (BeatAML)
0.266667	cluster_1	BeatAML	A. Dice similarity of SMILEs (BeatAML)
0.455224	cluster_1	BeatAML	A. Dice similarity of SMILEs (BeatAML)
0.418919	cluster_1	BeatAML	A. Dice similarity of SMILEs (BeatAML)
0.532967	cluster_1	BeatAML	A. Dice similarity of SMILEs (BeatAML)
0.473373	cluster_1	BeatAML	A. Dice similarity of SMILEs (BeatAML)
0.457565	cluster_1	BeatAML	A. Dice similarity of SMILEs (BeatAML)
0.426117	cluster_1	BeatAML	A. Dice similarity of SMILEs (BeatAML)
0.45993	cluster_1	BeatAML	A. Dice similarity of SMILEs (BeatAML)
0.452459	cluster_1	BeatAML	A. Dice similarity of SMILEs (BeatAML)
0.495652	cluster_1	BeatAML	A. Dice similarity of SMILEs (BeatAML)
0.479167	cluster_1	BeatAML	A. Dice similarity of SMILEs (BeatAML)
0.486957	cluster_1	BeatAML	A. Dice similarity of SMILEs (BeatAML)
0.622108	cluster_1	BeatAML	A. Dice similarity of SMILEs (BeatAML)
0.238095	cluster_1	BeatAML	A. Dice similarity of SMILEs (BeatAML)
0.446281	cluster_1	BeatAML	A. Dice similarity of SMILEs (BeatAML)
0.314961	cluster_1	BeatAML	A. Dice similarity of SMILEs (BeatAML)
0.480418	cluster_1	BeatAML	A. Dice similarity of SMILEs (BeatAML)
0.389381	cluster_1	BeatAML	A. Dice similarity of SMILEs (BeatAML)
0.283019	cluster_1	BeatAML	A. Dice similarity of SMILEs (BeatAML)
0.40264	cluster_1	BeatAML	A. Dice similarity of SMILEs (BeatAML)
0.479495	cluster_1	BeatAML	A. Dice similarity of SMILEs (BeatAML)
0.480211	cluster_1	BeatAML	A. Dice similarity of SMILEs (BeatAML)
0.398104	cluster_1	BeatAML	A. Dice similarity of SMILEs (BeatAML)
0.442553	cluster_1	BeatAML	A. Dice similarity of SMILEs (BeatAML)
0.339223	cluster_1	BeatAML	A. Dice similarity of SMILEs (BeatAML)
0.276596	cluster_1	BeatAML	A. Dice similarity of SMILEs (BeatAML)
0.498246	cluster_1	BeatAML	A. Dice similarity of SMILEs (BeatAML)
0.689977	cluster_1	BeatAML	A. Dice similarity of SMILEs (BeatAML)
0.44843	cluster_1	BeatAML	A. Dice similarity of SMILEs (BeatAML)
0.383838	cluster_1	BeatAML	A. Dice similarity of SMILEs (BeatAML)
0.529248	cluster_1	BeatAML	A. Dice similarity of SMILEs (BeatAML)
0.592593	cluster_1	BeatAML	A. Dice similarity of SMILEs (BeatAML)
0.440994	cluster_1	BeatAML	A. Dice similarity of SMILEs (BeatAML)
0.436242	cluster_1	BeatAML	A. Dice similarity of SMILEs (BeatAML)
0.471429	cluster_1	BeatAML	A. Dice similarity of SMILEs (BeatAML)
0.479042	cluster_1	BeatAML	A. Dice similarity of SMILEs (BeatAML)
0.453947	cluster_1	BeatAML	A. Dice similarity of SMILEs (BeatAML)
0.511041	cluster_1	BeatAML	A. Dice similarity of SMILEs (BeatAML)
0.320856	cluster_1	BeatAML	A. Dice similarity of SMILEs (BeatAML)
0.412371	cluster_1	BeatAML	A. Dice similarity of SMILEs (BeatAML)
0.453441	cluster_1	BeatAML	A. Dice similarity of SMILEs (BeatAML)
0.541667	cluster_1	BeatAML	A. Dice similarity of SMILEs (BeatAML)
0.514056	cluster_1	BeatAML	A. Dice similarity of SMILEs (BeatAML)
0.359551	cluster_1	BeatAML	A. Dice similarity of SMILEs (BeatAML)
0.466667	cluster_1	BeatAML	A. Dice similarity of SMILEs (BeatAML)
0.29661	cluster_1	BeatAML	A. Dice similarity of SMILEs (BeatAML)
0.413793	cluster_1	BeatAML	A. Dice similarity of SMILEs (BeatAML)
0.427586	cluster_1	BeatAML	A. Dice similarity of SMILEs (BeatAML)
0.301887	cluster_1	BeatAML	A. Dice similarity of SMILEs (BeatAML)
0.276094	cluster_1	BeatAML	A. Dice similarity of SMILEs (BeatAML)
0.290456	cluster_1	BeatAML	A. Dice similarity of SMILEs (BeatAML)
0.410256	cluster_1	BeatAML	A. Dice similarity of SMILEs (BeatAML)
0.339623	cluster_1	BeatAML	A. Dice similarity of SMILEs (BeatAML)
0.386473	cluster_1	BeatAML	A. Dice similarity of SMILEs (BeatAML)
0.524476	cluster_1	BeatAML	A. Dice similarity of SMILEs (BeatAML)
0.448	cluster_1	BeatAML	A. Dice similarity of SMILEs (BeatAML)
0.468864	cluster_1	BeatAML	A. Dice similarity of SMILEs (BeatAML)
0.512397	cluster_1	BeatAML	A. Dice similarity of SMILEs (BeatAML)
0.446281	cluster_1	BeatAML	A. Dice similarity of SMILEs (BeatAML)
0.487973	cluster_1	BeatAML	A. Dice similarity of SMILEs (BeatAML)
0.516129	cluster_1	BeatAML	A. Dice similarity of SMILEs (BeatAML)
0.546075	cluster_1	BeatAML	A. Dice similarity of SMILEs (BeatAML)
0.668693	cluster_1	BeatAML	A. Dice similarity of SMILEs (BeatAML)
0.460481	cluster_1	BeatAML	A. Dice similarity of SMILEs (BeatAML)
0.417508	cluster_1	BeatAML	A. Dice similarity of SMILEs (BeatAML)
0.439024	cluster_1	BeatAML	A. Dice similarity of SMILEs (BeatAML)
0.375796	cluster_1	BeatAML	A. Dice similarity of SMILEs (BeatAML)
0.407143	cluster_1	BeatAML	A. Dice similarity of SMILEs (BeatAML)
0.223464	cluster_1	BeatAML	A. Dice similarity of SMILEs (BeatAML)
0.540541	cluster_1	BeatAML	A. Dice similarity of SMILEs (BeatAML)
0.382253	cluster_1	BeatAML	A. Dice similarity of SMILEs (BeatAML)
0.511236	cluster_1	BeatAML	A. Dice similarity of SMILEs (BeatAML)
0.477528	cluster_1	BeatAML	A. Dice similarity of SMILEs (BeatAML)
0.417445	cluster_1	BeatAML	A. Dice similarity of SMILEs (BeatAML)
0.283951	cluster_1	BeatAML	A. Dice similarity of SMILEs (BeatAML)
0.486339	cluster_1	BeatAML	A. Dice similarity of SMILEs (BeatAML)
0.540845	cluster_1	BeatAML	A. Dice similarity of SMILEs (BeatAML)
0.479495	cluster_1	BeatAML	A. Dice similarity of SMILEs (BeatAML)
0.455882	cluster_1	BeatAML	A. Dice similarity of SMILEs (BeatAML)
0.414716	cluster_1	BeatAML	A. Dice similarity of SMILEs (BeatAML)
0.528571	cluster_1	BeatAML	A. Dice similarity of SMILEs (BeatAML)
0.442553	cluster_1	BeatAML	A. Dice similarity of SMILEs (BeatAML)
0.439153	cluster_1	BeatAML	A. Dice similarity of SMILEs (BeatAML)
0.414239	cluster_1	BeatAML	A. Dice similarity of SMILEs (BeatAML)
0.428571	cluster_1	BeatAML	A. Dice similarity of SMILEs (BeatAML)
0.394649	cluster_1	BeatAML	A. Dice similarity of SMILEs (BeatAML)
0.527273	cluster_1	BeatAML	A. Dice similarity of SMILEs (BeatAML)
0.417445	cluster_1	BeatAML	A. Dice similarity of SMILEs (BeatAML)
0.252632	cluster_1	BeatAML	A. Dice similarity of SMILEs (BeatAML)
0.530973	cluster_1	BeatAML	A. Dice similarity of SMILEs (BeatAML)
0.347107	cluster_1	BeatAML	A. Dice similarity of SMILEs (BeatAML)
0.391304	cluster_1	BeatAML	A. Dice similarity of SMILEs (BeatAML)
0.545455	cluster_1	BeatAML	A. Dice similarity of SMILEs (BeatAML)
0.424779	cluster_1	BeatAML	A. Dice similarity of SMILEs (BeatAML)
0.498294	cluster_1	BeatAML	A. Dice similarity of SMILEs (BeatAML)
0.455598	cluster_1	BeatAML	A. Dice similarity of SMILEs (BeatAML)
0.416382	cluster_1	BeatAML	A. Dice similarity of SMILEs (BeatAML)
0.354545	cluster_1	BeatAML	A. Dice similarity of SMILEs (BeatAML)
0.395683	cluster_1	BeatAML	A. Dice similarity of SMILEs (BeatAML)
0.573529	cluster_1	BeatAML	A. Dice similarity of SMILEs (BeatAML)
0.445415	cluster_1	BeatAML	A. Dice similarity of SMILEs (BeatAML)
0.547872	cluster_1	BeatAML	A. Dice similarity of SMILEs (BeatAML)
0.511628	cluster_1	BeatAML	A. Dice similarity of SMILEs (BeatAML)
0.518519	cluster_1	BeatAML	A. Dice similarity of SMILEs (BeatAML)
0.253165	cluster_1	BeatAML	A. Dice similarity of SMILEs (BeatAML)
0.477987	cluster_1	BeatAML	A. Dice similarity of SMILEs (BeatAML)
0.523077	cluster_1	BeatAML	A. Dice similarity of SMILEs (BeatAML)
0.439791	cluster_1	BeatAML	A. Dice similarity of SMILEs (BeatAML)
0.460064	cluster_1	BeatAML	A. Dice similarity of SMILEs (BeatAML)
0.41129	cluster_1	BeatAML	A. Dice similarity of SMILEs (BeatAML)
0.460177	cluster_1	BeatAML	A. Dice similarity of SMILEs (BeatAML)
0.391753	cluster_1	BeatAML	A. Dice similarity of SMILEs (BeatAML)
0.480315	cluster_1	BeatAML	A. Dice similarity of SMILEs (BeatAML)
0.444444	cluster_1	BeatAML	A. Dice similarity of SMILEs (BeatAML)
0.478528	cluster_1	BeatAML	A. Dice similarity of SMILEs (BeatAML)
0.423077	cluster_1	BeatAML	A. Dice similarity of SMILEs (BeatAML)
0.417391	cluster_1	BeatAML	A. Dice similarity of SMILEs (BeatAML)
0.450512	cluster_1	BeatAML	A. Dice similarity of SMILEs (BeatAML)
0.410256	cluster_1	BeatAML	A. Dice similarity of SMILEs (BeatAML)
0.520376	cluster_1	BeatAML	A. Dice similarity of SMILEs (BeatAML)
0.469055	cluster_1	BeatAML	A. Dice similarity of SMILEs (BeatAML)
0.439655	cluster_1	BeatAML	A. Dice similarity of SMILEs (BeatAML)
0.239726	cluster_1	BeatAML	A. Dice similarity of SMILEs (BeatAML)
0.358621	cluster_1	BeatAML	A. Dice similarity of SMILEs (BeatAML)
0.431227	cluster_1	BeatAML	A. Dice similarity of SMILEs (BeatAML)
0.447674	cluster_1	BeatAML	A. Dice similarity of SMILEs (BeatAML)
0.386831	cluster_1	BeatAML	A. Dice similarity of SMILEs (BeatAML)
0.595092	cluster_1	BeatAML	A. Dice similarity of SMILEs (BeatAML)
0.4	cluster_1	BeatAML	A. Dice similarity of SMILEs (BeatAML)
0.514286	cluster_1	BeatAML	A. Dice similarity of SMILEs (BeatAML)
0.457565	cluster_1	BeatAML	A. Dice similarity of SMILEs (BeatAML)
0.533784	cluster_1	BeatAML	A. Dice similarity of SMILEs (BeatAML)
0.593407	cluster_1	BeatAML	A. Dice similarity of SMILEs (BeatAML)
0.478632	cluster_1	BeatAML	A. Dice similarity of SMILEs (BeatAML)
0.395161	cluster_1	BeatAML	A. Dice similarity of SMILEs (BeatAML)
0.517588	cluster_1	BeatAML	A. Dice similarity of SMILEs (BeatAML)
0.407692	cluster_1	BeatAML	A. Dice similarity of SMILEs (BeatAML)
0.532508	cluster_1	BeatAML	A. Dice similarity of SMILEs (BeatAML)
0.612245	cluster_1	BeatAML	A. Dice similarity of SMILEs (BeatAML)
0.483117	cluster_1	BeatAML	A. Dice similarity of SMILEs (BeatAML)
0.436364	cluster_1	BeatAML	A. Dice similarity of SMILEs (BeatAML)
0.422819	cluster_1	BeatAML	A. Dice similarity of SMILEs (BeatAML)
0.414716	cluster_1	BeatAML	A. Dice similarity of SMILEs (BeatAML)
0.554945	cluster_1	BeatAML	A. Dice similarity of SMILEs (BeatAML)
0.417508	cluster_1	BeatAML	A. Dice similarity of SMILEs (BeatAML)
0.551084	cluster_1	BeatAML	A. Dice similarity of SMILEs (BeatAML)
0.415902	cluster_1	BeatAML	A. Dice similarity of SMILEs (BeatAML)
0.511182	cluster_1	BeatAML	A. Dice similarity of SMILEs (BeatAML)
0.364444	cluster_1	BeatAML	A. Dice similarity of SMILEs (BeatAML)
0.456693	cluster_1	BeatAML	A. Dice similarity of SMILEs (BeatAML)
0.517241	cluster_1	BeatAML	A. Dice similarity of SMILEs (BeatAML)
0.48249	cluster_1	BeatAML	A. Dice similarity of SMILEs (BeatAML)
0.394649	cluster_1	BeatAML	A. Dice similarity of SMILEs (BeatAML)
0.466667	cluster_1	BeatAML	A. Dice similarity of SMILEs (BeatAML)
0.576819	cluster_1	BeatAML	A. Dice similarity of SMILEs (BeatAML)
0.462069	cluster_1	BeatAML	A. Dice similarity of SMILEs (BeatAML)
0.435424	cluster_1	BeatAML	A. Dice similarity of SMILEs (BeatAML)
0.774834	cluster_1	BeatAML	A. Dice similarity of SMILEs (BeatAML)
0.617143	cluster_1	BeatAML	A. Dice similarity of SMILEs (BeatAML)
0.506739	cluster_1	BeatAML	A. Dice similarity of SMILEs (BeatAML)
0.389439	cluster_1	BeatAML	A. Dice similarity of SMILEs (BeatAML)
0.438095	cluster_1	BeatAML	A. Dice similarity of SMILEs (BeatAML)
0.475472	cluster_1	BeatAML	A. Dice similarity of SMILEs (BeatAML)
0.415954	cluster_1	BeatAML	A. Dice similarity of SMILEs (BeatAML)
0.536082	cluster_1	BeatAML	A. Dice similarity of SMILEs (BeatAML)
0.388626	cluster_1	BeatAML	A. Dice similarity of SMILEs (BeatAML)
0.544715	cluster_1	BeatAML	A. Dice similarity of SMILEs (BeatAML)
0.490956	cluster_1	BeatAML	A. Dice similarity of SMILEs (BeatAML)
0.283951	cluster_1	BeatAML	A. Dice similarity of SMILEs (BeatAML)
0.422311	cluster_1	BeatAML	A. Dice similarity of SMILEs (BeatAML)
0.576819	cluster_1	BeatAML	A. Dice similarity of SMILEs (BeatAML)
0.409556	cluster_1	BeatAML	A. Dice similarity of SMILEs (BeatAML)
0.550459	cluster_1	BeatAML	A. Dice similarity of SMILEs (BeatAML)
0.390572	cluster_1	BeatAML	A. Dice similarity of SMILEs (BeatAML)
0.453172	cluster_1	BeatAML	A. Dice similarity of SMILEs (BeatAML)
0.474419	cluster_1	BeatAML	A. Dice similarity of SMILEs (BeatAML)
0.430976	cluster_1	BeatAML	A. Dice similarity of SMILEs (BeatAML)
0.380328	cluster_1	BeatAML	A. Dice similarity of SMILEs (BeatAML)
0.425703	cluster_1	BeatAML	A. Dice similarity of SMILEs (BeatAML)
0.436681	cluster_1	BeatAML	A. Dice similarity of SMILEs (BeatAML)
0.539604	cluster_1	BeatAML	A. Dice similarity of SMILEs (BeatAML)
0.445902	cluster_1	BeatAML	A. Dice similarity of SMILEs (BeatAML)
0.470899	cluster_1	BeatAML	A. Dice similarity of SMILEs (BeatAML)
0.506739	cluster_1	BeatAML	A. Dice similarity of SMILEs (BeatAML)
0.434783	cluster_1	BeatAML	A. Dice similarity of SMILEs (BeatAML)
0.580645	cluster_1	BeatAML	A. Dice similarity of SMILEs (BeatAML)
0.540541	cluster_1	BeatAML	A. Dice similarity of SMILEs (BeatAML)
0.525547	cluster_1	BeatAML	A. Dice similarity of SMILEs (BeatAML)
0.493506	cluster_1	BeatAML	A. Dice similarity of SMILEs (BeatAML)
0.432624	cluster_1	BeatAML	A. Dice similarity of SMILEs (BeatAML)
0.366667	cluster_1	BeatAML	A. Dice similarity of SMILEs (BeatAML)
0.452459	cluster_1	BeatAML	A. Dice similarity of SMILEs (BeatAML)
0.442857	cluster_1	BeatAML	A. Dice similarity of SMILEs (BeatAML)
0.512821	cluster_1	BeatAML	A. Dice similarity of SMILEs (BeatAML)
1	cluster_1	BeatAML	A. Dice similarity of SMILEs (BeatAML)
0.427586	cluster_1	BeatAML	A. Dice similarity of SMILEs (BeatAML)
0.390572	cluster_1	BeatAML	A. Dice similarity of SMILEs (BeatAML)
0.420664	cluster_1	BeatAML	A. Dice similarity of SMILEs (BeatAML)
0.486842	cluster_1	BeatAML	A. Dice similarity of SMILEs (BeatAML)
0.467742	cluster_1	BeatAML	A. Dice similarity of SMILEs (BeatAML)
0.362903	cluster_1	BeatAML	A. Dice similarity of SMILEs (BeatAML)
0.761006	cluster_1	BeatAML	A. Dice similarity of SMILEs (BeatAML)
0.497854	cluster_1	BeatAML	A. Dice similarity of SMILEs (BeatAML)
0.468864	cluster_1	BeatAML	A. Dice similarity of SMILEs (BeatAML)
0.41129	cluster_1	BeatAML	A. Dice similarity of SMILEs (BeatAML)
0.511236	cluster_1	BeatAML	A. Dice similarity of SMILEs (BeatAML)
0.375796	cluster_1	BeatAML	A. Dice similarity of SMILEs (BeatAML)
0.347107	cluster_1	BeatAML	A. Dice similarity of SMILEs (BeatAML)
0.454829	cluster_1	BeatAML	A. Dice similarity of SMILEs (BeatAML)
0.424615	cluster_1	BeatAML	A. Dice similarity of SMILEs (BeatAML)
0.369231	cluster_1	BeatAML	A. Dice similarity of SMILEs (BeatAML)
0.283951	cluster_1	BeatAML	A. Dice similarity of SMILEs (BeatAML)
0.454829	cluster_1	BeatAML	A. Dice similarity of SMILEs (BeatAML)
0.208531	cluster_1	BeatAML	A. Dice similarity of SMILEs (BeatAML)
0.406375	cluster_1	BeatAML	A. Dice similarity of SMILEs (BeatAML)
0.478088	cluster_1	BeatAML	A. Dice similarity of SMILEs (BeatAML)
0.539604	cluster_1	BeatAML	A. Dice similarity of SMILEs (BeatAML)
0.458781	cluster_1	BeatAML	A. Dice similarity of SMILEs (BeatAML)
0.574468	cluster_1	BeatAML	A. Dice similarity of SMILEs (BeatAML)
0.574468	cluster_1	BeatAML	A. Dice similarity of SMILEs (BeatAML)
0.506579	cluster_1	BeatAML	A. Dice similarity of SMILEs (BeatAML)
1	cluster_1	BeatAML	A. Dice similarity of SMILEs (BeatAML)
0.417391	cluster_1	BeatAML	A. Dice similarity of SMILEs (BeatAML)
0.511041	cluster_1	BeatAML	A. Dice similarity of SMILEs (BeatAML)
0.446886	cluster_1	BeatAML	A. Dice similarity of SMILEs (BeatAML)
0.333333	cluster_1	BeatAML	A. Dice similarity of SMILEs (BeatAML)
0.656977	cluster_1	BeatAML	A. Dice similarity of SMILEs (BeatAML)
0.469636	cluster_1	BeatAML	A. Dice similarity of SMILEs (BeatAML)
0.473186	cluster_1	BeatAML	A. Dice similarity of SMILEs (BeatAML)
0.608997	cluster_1	BeatAML	A. Dice similarity of SMILEs (BeatAML)
0.388278	cluster_1	BeatAML	A. Dice similarity of SMILEs (BeatAML)
0.490028	cluster_1	BeatAML	A. Dice similarity of SMILEs (BeatAML)
0.509677	cluster_1	BeatAML	A. Dice similarity of SMILEs (BeatAML)
0.407143	cluster_1	BeatAML	A. Dice similarity of SMILEs (BeatAML)
0.280156	cluster_1	BeatAML	A. Dice similarity of SMILEs (BeatAML)
0.412088	cluster_1	BeatAML	A. Dice similarity of SMILEs (BeatAML)
0.386473	cluster_1	BeatAML	A. Dice similarity of SMILEs (BeatAML)
0.449568	cluster_1	BeatAML	A. Dice similarity of SMILEs (BeatAML)
0.314961	cluster_1	BeatAML	A. Dice similarity of SMILEs (BeatAML)
0.519231	cluster_1	BeatAML	A. Dice similarity of SMILEs (BeatAML)
0.503856	cluster_1	BeatAML	A. Dice similarity of SMILEs (BeatAML)
0.540741	cluster_1	BeatAML	A. Dice similarity of SMILEs (BeatAML)
0.293651	cluster_1	BeatAML	A. Dice similarity of SMILEs (BeatAML)
0.455882	cluster_1	BeatAML	A. Dice similarity of SMILEs (BeatAML)
0.95393	cluster_1	BeatAML	A. Dice similarity of SMILEs (BeatAML)
0.546075	cluster_1	BeatAML	A. Dice similarity of SMILEs (BeatAML)
0.364444	cluster_1	BeatAML	A. Dice similarity of SMILEs (BeatAML)
0.456376	cluster_1	BeatAML	A. Dice similarity of SMILEs (BeatAML)
0.453333	cluster_1	BeatAML	A. Dice similarity of SMILEs (BeatAML)
0.395683	cluster_1	BeatAML	A. Dice similarity of SMILEs (BeatAML)
0.382253	cluster_1	BeatAML	A. Dice similarity of SMILEs (BeatAML)
1	cluster_1	BeatAML	A. Dice similarity of SMILEs (BeatAML)
0.467153	cluster_1	BeatAML	A. Dice similarity of SMILEs (BeatAML)
0.478632	cluster_1	BeatAML	A. Dice similarity of SMILEs (BeatAML)
0.460432	cluster_1	BeatAML	A. Dice similarity of SMILEs (BeatAML)
0.435714	cluster_1	BeatAML	A. Dice similarity of SMILEs (BeatAML)
0.347107	cluster_1	BeatAML	A. Dice similarity of SMILEs (BeatAML)
0.509434	cluster_1	BeatAML	A. Dice similarity of SMILEs (BeatAML)
0.468843	cluster_1	BeatAML	A. Dice similarity of SMILEs (BeatAML)
0.466125	cluster_1	BeatAML	A. Dice similarity of SMILEs (BeatAML)
0.46789	cluster_1	BeatAML	A. Dice similarity of SMILEs (BeatAML)
0.46789	cluster_1	BeatAML	A. Dice similarity of SMILEs (BeatAML)
0.449275	cluster_1	BeatAML	A. Dice similarity of SMILEs (BeatAML)
0.457565	cluster_1	BeatAML	A. Dice similarity of SMILEs (BeatAML)
0.666667	cluster_1	BeatAML	A. Dice similarity of SMILEs (BeatAML)
0.474667	cluster_1	BeatAML	A. Dice similarity of SMILEs (BeatAML)
0.572491	cluster_1	BeatAML	A. Dice similarity of SMILEs (BeatAML)
0.578378	cluster_1	BeatAML	A. Dice similarity of SMILEs (BeatAML)
0.280156	cluster_1	BeatAML	A. Dice similarity of SMILEs (BeatAML)
0.320442	cluster_1	BeatAML	A. Dice similarity of SMILEs (BeatAML)
0.409938	cluster_1	BeatAML	A. Dice similarity of SMILEs (BeatAML)
0.480418	cluster_1	BeatAML	A. Dice similarity of SMILEs (BeatAML)
0.438503	cluster_1	BeatAML	A. Dice similarity of SMILEs (BeatAML)
0.532967	cluster_1	BeatAML	A. Dice similarity of SMILEs (BeatAML)
1	cluster_1	BeatAML	A. Dice similarity of SMILEs (BeatAML)
0.405229	cluster_1	BeatAML	A. Dice similarity of SMILEs (BeatAML)
0.426426	cluster_1	BeatAML	A. Dice similarity of SMILEs (BeatAML)
0.628763	cluster_1	BeatAML	A. Dice similarity of SMILEs (BeatAML)
0.434211	cluster_1	BeatAML	A. Dice similarity of SMILEs (BeatAML)
0.564334	cluster_1	BeatAML	A. Dice similarity of SMILEs (BeatAML)
0.415954	cluster_1	BeatAML	A. Dice similarity of SMILEs (BeatAML)
0.619355	cluster_1	BeatAML	A. Dice similarity of SMILEs (BeatAML)
0.449704	cluster_1	BeatAML	A. Dice similarity of SMILEs (BeatAML)
0.413793	cluster_1	BeatAML	A. Dice similarity of SMILEs (BeatAML)
0.395683	cluster_1	BeatAML	A. Dice similarity of SMILEs (BeatAML)
0.566572	cluster_1	BeatAML	A. Dice similarity of SMILEs (BeatAML)
0.386207	cluster_1	BeatAML	A. Dice similarity of SMILEs (BeatAML)
0.495356	cluster_1	BeatAML	A. Dice similarity of SMILEs (BeatAML)
0.343511	cluster_1	BeatAML	A. Dice similarity of SMILEs (BeatAML)
0.662005	cluster_1	BeatAML	A. Dice similarity of SMILEs (BeatAML)
0.474667	cluster_1	BeatAML	A. Dice similarity of SMILEs (BeatAML)
0.49711	cluster_1	BeatAML	A. Dice similarity of SMILEs (BeatAML)
0.517906	cluster_1	BeatAML	A. Dice similarity of SMILEs (BeatAML)
0.372881	cluster_1	BeatAML	A. Dice similarity of SMILEs (BeatAML)
0.506579	cluster_1	BeatAML	A. Dice similarity of SMILEs (BeatAML)
0.356164	cluster_1	BeatAML	A. Dice similarity of SMILEs (BeatAML)
0.446154	cluster_1	BeatAML	A. Dice similarity of SMILEs (BeatAML)
0.472325	cluster_1	BeatAML	A. Dice similarity of SMILEs (BeatAML)
0.424242	cluster_1	BeatAML	A. Dice similarity of SMILEs (BeatAML)
0.463687	cluster_1	BeatAML	A. Dice similarity of SMILEs (BeatAML)
0.375	cluster_1	BeatAML	A. Dice similarity of SMILEs (BeatAML)
0.503896	cluster_1	BeatAML	A. Dice similarity of SMILEs (BeatAML)
0.607692	cluster_1	BeatAML	A. Dice similarity of SMILEs (BeatAML)
0.452555	cluster_1	BeatAML	A. Dice similarity of SMILEs (BeatAML)
0.591045	cluster_1	BeatAML	A. Dice similarity of SMILEs (BeatAML)
0.571429	cluster_1	BeatAML	A. Dice similarity of SMILEs (BeatAML)
0.397112	cluster_1	BeatAML	A. Dice similarity of SMILEs (BeatAML)
0.462006	cluster_1	BeatAML	A. Dice similarity of SMILEs (BeatAML)
0.41958	cluster_1	BeatAML	A. Dice similarity of SMILEs (BeatAML)
0.583333	cluster_1	BeatAML	A. Dice similarity of SMILEs (BeatAML)
0.43454	cluster_1	BeatAML	A. Dice similarity of SMILEs (BeatAML)
0.490196	cluster_1	BeatAML	A. Dice similarity of SMILEs (BeatAML)
0.454829	cluster_1	BeatAML	A. Dice similarity of SMILEs (BeatAML)
0.354037	cluster_1	BeatAML	A. Dice similarity of SMILEs (BeatAML)
0.484211	cluster_1	BeatAML	A. Dice similarity of SMILEs (BeatAML)
0.459459	cluster_1	BeatAML	A. Dice similarity of SMILEs (BeatAML)
0.340909	cluster_1	BeatAML	A. Dice similarity of SMILEs (BeatAML)
0.388158	cluster_1	BeatAML	A. Dice similarity of SMILEs (BeatAML)
0.498599	cluster_1	BeatAML	A. Dice similarity of SMILEs (BeatAML)
0.277457	cluster_1	BeatAML	A. Dice similarity of SMILEs (BeatAML)
0.489627	cluster_1	BeatAML	A. Dice similarity of SMILEs (BeatAML)
0.326087	cluster_1	BeatAML	A. Dice similarity of SMILEs (BeatAML)
0.478022	cluster_1	BeatAML	A. Dice similarity of SMILEs (BeatAML)
0.597484	cluster_1	BeatAML	A. Dice similarity of SMILEs (BeatAML)
0.480519	cluster_1	BeatAML	A. Dice similarity of SMILEs (BeatAML)
0.485207	cluster_1	BeatAML	A. Dice similarity of SMILEs (BeatAML)
0.445183	cluster_1	BeatAML	A. Dice similarity of SMILEs (BeatAML)
0.483444	cluster_1	BeatAML	A. Dice similarity of SMILEs (BeatAML)
0.521429	cluster_1	BeatAML	A. Dice similarity of SMILEs (BeatAML)
0.439716	cluster_1	BeatAML	A. Dice similarity of SMILEs (BeatAML)
0.511236	cluster_1	BeatAML	A. Dice similarity of SMILEs (BeatAML)
0.575646	cluster_1	BeatAML	A. Dice similarity of SMILEs (BeatAML)
0.511041	cluster_1	BeatAML	A. Dice similarity of SMILEs (BeatAML)
1	cluster_1	BeatAML	A. Dice similarity of SMILEs (BeatAML)
0.56044	cluster_1	BeatAML	A. Dice similarity of SMILEs (BeatAML)
0.517442	cluster_1	BeatAML	A. Dice similarity of SMILEs (BeatAML)
0.436364	cluster_1	BeatAML	A. Dice similarity of SMILEs (BeatAML)
0.48125	cluster_1	BeatAML	A. Dice similarity of SMILEs (BeatAML)
0.425703	cluster_1	BeatAML	A. Dice similarity of SMILEs (BeatAML)
0.390071	cluster_1	BeatAML	A. Dice similarity of SMILEs (BeatAML)
0.560345	cluster_1	BeatAML	A. Dice similarity of SMILEs (BeatAML)
0.509434	cluster_1	BeatAML	A. Dice similarity of SMILEs (BeatAML)
0.356877	cluster_1	BeatAML	A. Dice similarity of SMILEs (BeatAML)
0.444444	cluster_1	BeatAML	A. Dice similarity of SMILEs (BeatAML)
0.27451	cluster_1	BeatAML	A. Dice similarity of SMILEs (BeatAML)
0.289362	cluster_1	BeatAML	A. Dice similarity of SMILEs (BeatAML)
0.573816	cluster_1	BeatAML	A. Dice similarity of SMILEs (BeatAML)
0.390071	cluster_1	BeatAML	A. Dice similarity of SMILEs (BeatAML)
0.554217	cluster_1	BeatAML	A. Dice similarity of SMILEs (BeatAML)
0.466292	cluster_1	BeatAML	A. Dice similarity of SMILEs (BeatAML)
0.426426	cluster_1	BeatAML	A. Dice similarity of SMILEs (BeatAML)
0.459259	cluster_1	BeatAML	A. Dice similarity of SMILEs (BeatAML)
0.372624	cluster_1	BeatAML	A. Dice similarity of SMILEs (BeatAML)
0.510417	cluster_1	BeatAML	A. Dice similarity of SMILEs (BeatAML)
0.427245	cluster_1	BeatAML	A. Dice similarity of SMILEs (BeatAML)
0.522388	cluster_1	BeatAML	A. Dice similarity of SMILEs (BeatAML)
0.532508	cluster_1	BeatAML	A. Dice similarity of SMILEs (BeatAML)
0.41543	cluster_1	BeatAML	A. Dice similarity of SMILEs (BeatAML)
0.508475	cluster_1	BeatAML	A. Dice similarity of SMILEs (BeatAML)
0.389262	cluster_1	BeatAML	A. Dice similarity of SMILEs (BeatAML)
0.417391	cluster_1	BeatAML	A. Dice similarity of SMILEs (BeatAML)
0.528571	cluster_1	BeatAML	A. Dice similarity of SMILEs (BeatAML)
0.185022	cluster_1	BeatAML	A. Dice similarity of SMILEs (BeatAML)
0.476744	cluster_1	BeatAML	A. Dice similarity of SMILEs (BeatAML)
0.597938	cluster_1	BeatAML	A. Dice similarity of SMILEs (BeatAML)
0.463918	cluster_1	BeatAML	A. Dice similarity of SMILEs (BeatAML)
0.519231	cluster_1	BeatAML	A. Dice similarity of SMILEs (BeatAML)
0.44164	cluster_1	BeatAML	A. Dice similarity of SMILEs (BeatAML)
0.531343	cluster_1	BeatAML	A. Dice similarity of SMILEs (BeatAML)
0.401274	cluster_1	BeatAML	A. Dice similarity of SMILEs (BeatAML)
0.608997	cluster_1	BeatAML	A. Dice similarity of SMILEs (BeatAML)
0.449827	cluster_1	BeatAML	A. Dice similarity of SMILEs (BeatAML)
0.501845	cluster_1	BeatAML	A. Dice similarity of SMILEs (BeatAML)
0.432624	cluster_1	BeatAML	A. Dice similarity of SMILEs (BeatAML)
0.489655	cluster_1	BeatAML	A. Dice similarity of SMILEs (BeatAML)
0.408922	cluster_1	BeatAML	A. Dice similarity of SMILEs (BeatAML)
0.52568	cluster_1	BeatAML	A. Dice similarity of SMILEs (BeatAML)
0.466454	cluster_1	BeatAML	A. Dice similarity of SMILEs (BeatAML)
0.422145	cluster_1	BeatAML	A. Dice similarity of SMILEs (BeatAML)
0.337553	cluster_1	BeatAML	A. Dice similarity of SMILEs (BeatAML)
1	cluster_1	BeatAML	A. Dice similarity of SMILEs (BeatAML)
0.511848	cluster_1	BeatAML	A. Dice similarity of SMILEs (BeatAML)
0.459144	cluster_1	BeatAML	A. Dice similarity of SMILEs (BeatAML)
0.478528	cluster_1	BeatAML	A. Dice similarity of SMILEs (BeatAML)
0.384211	cluster_1	BeatAML	A. Dice similarity of SMILEs (BeatAML)
0.256637	cluster_1	BeatAML	A. Dice similarity of SMILEs (BeatAML)
0.439628	cluster_1	BeatAML	A. Dice similarity of SMILEs (BeatAML)
0.459016	cluster_1	BeatAML	A. Dice similarity of SMILEs (BeatAML)
0.605442	cluster_1	BeatAML	A. Dice similarity of SMILEs (BeatAML)
0.445183	cluster_1	BeatAML	A. Dice similarity of SMILEs (BeatAML)
0.584362	cluster_1	BeatAML	A. Dice similarity of SMILEs (BeatAML)
0.436681	cluster_1	BeatAML	A. Dice similarity of SMILEs (BeatAML)
0.361624	cluster_1	BeatAML	A. Dice similarity of SMILEs (BeatAML)
1	cluster_1	BeatAML	A. Dice similarity of SMILEs (BeatAML)
0.498599	cluster_1	BeatAML	A. Dice similarity of SMILEs (BeatAML)
0.498316	cluster_1	BeatAML	A. Dice similarity of SMILEs (BeatAML)
0.469697	cluster_1	BeatAML	A. Dice similarity of SMILEs (BeatAML)
0.450867	cluster_1	BeatAML	A. Dice similarity of SMILEs (BeatAML)
0.23741	cluster_1	BeatAML	A. Dice similarity of SMILEs (BeatAML)
0.436137	cluster_1	BeatAML	A. Dice similarity of SMILEs (BeatAML)
0.553525	cluster_1	BeatAML	A. Dice similarity of SMILEs (BeatAML)
0.541436	cluster_1	BeatAML	A. Dice similarity of SMILEs (BeatAML)
0.407524	cluster_1	BeatAML	A. Dice similarity of SMILEs (BeatAML)
0.372881	cluster_1	BeatAML	A. Dice similarity of SMILEs (BeatAML)
0.553936	cluster_1	BeatAML	A. Dice similarity of SMILEs (BeatAML)
0.262136	cluster_1	BeatAML	A. Dice similarity of SMILEs (BeatAML)
0.277457	cluster_1	BeatAML	A. Dice similarity of SMILEs (BeatAML)
0.454545	cluster_1	BeatAML	A. Dice similarity of SMILEs (BeatAML)
0.496084	cluster_1	BeatAML	A. Dice similarity of SMILEs (BeatAML)
0.454545	cluster_1	BeatAML	A. Dice similarity of SMILEs (BeatAML)
0.479401	cluster_1	BeatAML	A. Dice similarity of SMILEs (BeatAML)
0.442478	cluster_1	BeatAML	A. Dice similarity of SMILEs (BeatAML)
0.223464	cluster_1	BeatAML	A. Dice similarity of SMILEs (BeatAML)
0.480938	cluster_1	BeatAML	A. Dice similarity of SMILEs (BeatAML)
0.422819	cluster_1	BeatAML	A. Dice similarity of SMILEs (BeatAML)
0.584362	cluster_1	BeatAML	A. Dice similarity of SMILEs (BeatAML)
0.378641	cluster_1	BeatAML	A. Dice similarity of SMILEs (BeatAML)
0.5	cluster_1	BeatAML	A. Dice similarity of SMILEs (BeatAML)
0.553936	cluster_1	BeatAML	A. Dice similarity of SMILEs (BeatAML)
0.409938	cluster_1	BeatAML	A. Dice similarity of SMILEs (BeatAML)
0.581081	cluster_1	BeatAML	A. Dice similarity of SMILEs (BeatAML)
0.432432	cluster_1	BeatAML	A. Dice similarity of SMILEs (BeatAML)
0.358621	cluster_1	BeatAML	A. Dice similarity of SMILEs (BeatAML)
0.414062	cluster_1	BeatAML	A. Dice similarity of SMILEs (BeatAML)
0.412371	cluster_1	BeatAML	A. Dice similarity of SMILEs (BeatAML)
0.435424	cluster_1	BeatAML	A. Dice similarity of SMILEs (BeatAML)
0.48139	cluster_1	BeatAML	A. Dice similarity of SMILEs (BeatAML)
0.544715	cluster_1	BeatAML	A. Dice similarity of SMILEs (BeatAML)
0.276094	cluster_1	BeatAML	A. Dice similarity of SMILEs (BeatAML)
0.489655	cluster_1	BeatAML	A. Dice similarity of SMILEs (BeatAML)
0.418773	cluster_1	BeatAML	A. Dice similarity of SMILEs (BeatAML)
0.52093	cluster_1	BeatAML	A. Dice similarity of SMILEs (BeatAML)
0.369811	cluster_1	BeatAML	A. Dice similarity of SMILEs (BeatAML)
0.29661	cluster_1	BeatAML	A. Dice similarity of SMILEs (BeatAML)
0.452599	cluster_1	BeatAML	A. Dice similarity of SMILEs (BeatAML)
0.427397	cluster_1	BeatAML	A. Dice similarity of SMILEs (BeatAML)
0.469388	cluster_1	BeatAML	A. Dice similarity of SMILEs (BeatAML)
0.314286	cluster_1	BeatAML	A. Dice similarity of SMILEs (BeatAML)
0.440895	cluster_1	BeatAML	A. Dice similarity of SMILEs (BeatAML)
0.417323	cluster_1	BeatAML	A. Dice similarity of SMILEs (BeatAML)
0.511236	cluster_1	BeatAML	A. Dice similarity of SMILEs (BeatAML)
0.423313	cluster_1	BeatAML	A. Dice similarity of SMILEs (BeatAML)
0.409266	cluster_1	BeatAML	A. Dice similarity of SMILEs (BeatAML)
0.594872	cluster_1	BeatAML	A. Dice similarity of SMILEs (BeatAML)
0.408163	cluster_1	BeatAML	A. Dice similarity of SMILEs (BeatAML)
0.448718	cluster_1	BeatAML	A. Dice similarity of SMILEs (BeatAML)
0.615819	cluster_1	BeatAML	A. Dice similarity of SMILEs (BeatAML)
0.454545	cluster_1	BeatAML	A. Dice similarity of SMILEs (BeatAML)
0.662005	cluster_1	BeatAML	A. Dice similarity of SMILEs (BeatAML)
0.389513	cluster_1	BeatAML	A. Dice similarity of SMILEs (BeatAML)
0.420339	cluster_1	BeatAML	A. Dice similarity of SMILEs (BeatAML)
0.474419	cluster_1	BeatAML	A. Dice similarity of SMILEs (BeatAML)
0.470948	cluster_1	BeatAML	A. Dice similarity of SMILEs (BeatAML)
0.522388	cluster_1	BeatAML	A. Dice similarity of SMILEs (BeatAML)
0.518519	cluster_1	BeatAML	A. Dice similarity of SMILEs (BeatAML)
0.517588	cluster_1	BeatAML	A. Dice similarity of SMILEs (BeatAML)
0.494983	cluster_1	BeatAML	A. Dice similarity of SMILEs (BeatAML)
0.49789	cluster_1	BeatAML	A. Dice similarity of SMILEs (BeatAML)
0.556452	cluster_1	BeatAML	A. Dice similarity of SMILEs (BeatAML)
0.440895	cluster_1	BeatAML	A. Dice similarity of SMILEs (BeatAML)
0.445902	cluster_1	BeatAML	A. Dice similarity of SMILEs (BeatAML)
0.436364	cluster_1	BeatAML	A. Dice similarity of SMILEs (BeatAML)
0.359551	cluster_1	BeatAML	A. Dice similarity of SMILEs (BeatAML)
1	cluster_1	BeatAML	A. Dice similarity of SMILEs (BeatAML)
0.407143	cluster_1	BeatAML	A. Dice similarity of SMILEs (BeatAML)
0.44898	cluster_1	BeatAML	A. Dice similarity of SMILEs (BeatAML)
0.571429	cluster_1	BeatAML	A. Dice similarity of SMILEs (BeatAML)
0.416107	cluster_1	BeatAML	A. Dice similarity of SMILEs (BeatAML)
0.361624	cluster_1	BeatAML	A. Dice similarity of SMILEs (BeatAML)
0.422819	cluster_1	BeatAML	A. Dice similarity of SMILEs (BeatAML)
0.426036	cluster_1	BeatAML	A. Dice similarity of SMILEs (BeatAML)
0.280156	cluster_1	BeatAML	A. Dice similarity of SMILEs (BeatAML)
0.405229	cluster_1	BeatAML	A. Dice similarity of SMILEs (BeatAML)
0.311927	cluster_1	BeatAML	A. Dice similarity of SMILEs (BeatAML)
0.526316	cluster_1	BeatAML	A. Dice similarity of SMILEs (BeatAML)
1	cluster_1	BeatAML	A. Dice similarity of SMILEs (BeatAML)
0.425197	cluster_1	BeatAML	A. Dice similarity of SMILEs (BeatAML)
0.451411	cluster_1	BeatAML	A. Dice similarity of SMILEs (BeatAML)
0.517375	cluster_1	BeatAML	A. Dice similarity of SMILEs (BeatAML)
0.436364	cluster_1	BeatAML	A. Dice similarity of SMILEs (BeatAML)
0.591045	cluster_1	BeatAML	A. Dice similarity of SMILEs (BeatAML)
0.414062	cluster_1	BeatAML	A. Dice similarity of SMILEs (BeatAML)
0.451613	cluster_1	BeatAML	A. Dice similarity of SMILEs (BeatAML)
0.52568	cluster_1	BeatAML	A. Dice similarity of SMILEs (BeatAML)
0.591362	cluster_1	BeatAML	A. Dice similarity of SMILEs (BeatAML)
0.546366	cluster_1	BeatAML	A. Dice similarity of SMILEs (BeatAML)
0.318408	cluster_1	BeatAML	A. Dice similarity of SMILEs (BeatAML)
0.501629	cluster_1	BeatAML	A. Dice similarity of SMILEs (BeatAML)
0.403315	cluster_1	BeatAML	A. Dice similarity of SMILEs (BeatAML)
0.504587	cluster_1	BeatAML	A. Dice similarity of SMILEs (BeatAML)
0.40678	cluster_1	BeatAML	A. Dice similarity of SMILEs (BeatAML)
0.564103	cluster_1	BeatAML	A. Dice similarity of SMILEs (BeatAML)
0.463087	cluster_1	BeatAML	A. Dice similarity of SMILEs (BeatAML)
0.492647	cluster_1	BeatAML	A. Dice similarity of SMILEs (BeatAML)
0.512821	cluster_1	BeatAML	A. Dice similarity of SMILEs (BeatAML)
0.375	cluster_1	BeatAML	A. Dice similarity of SMILEs (BeatAML)
0.59366	cluster_1	BeatAML	A. Dice similarity of SMILEs (BeatAML)
0.566308	cluster_1	BeatAML	A. Dice similarity of SMILEs (BeatAML)
0.539185	cluster_1	BeatAML	A. Dice similarity of SMILEs (BeatAML)
0.470899	cluster_1	BeatAML	A. Dice similarity of SMILEs (BeatAML)
0.546392	cluster_1	BeatAML	A. Dice similarity of SMILEs (BeatAML)
1	cluster_1	BeatAML	A. Dice similarity of SMILEs (BeatAML)
0.5	cluster_1	BeatAML	A. Dice similarity of SMILEs (BeatAML)
0.477273	cluster_1	BeatAML	A. Dice similarity of SMILEs (BeatAML)
0.457143	cluster_1	BeatAML	A. Dice similarity of SMILEs (BeatAML)
0.460905	cluster_1	BeatAML	A. Dice similarity of SMILEs (BeatAML)
0.522581	cluster_1	BeatAML	A. Dice similarity of SMILEs (BeatAML)
0.709459	cluster_1	BeatAML	A. Dice similarity of SMILEs (BeatAML)
0.508997	cluster_1	BeatAML	A. Dice similarity of SMILEs (BeatAML)
0.509434	cluster_1	BeatAML	A. Dice similarity of SMILEs (BeatAML)
0.373134	cluster_1	BeatAML	A. Dice similarity of SMILEs (BeatAML)
0.475196	cluster_1	BeatAML	A. Dice similarity of SMILEs (BeatAML)
0.448	cluster_1	BeatAML	A. Dice similarity of SMILEs (BeatAML)
0.480226	cluster_1	BeatAML	A. Dice similarity of SMILEs (BeatAML)
0.51145	cluster_1	BeatAML	A. Dice similarity of SMILEs (BeatAML)
0.590062	cluster_1	BeatAML	A. Dice similarity of SMILEs (BeatAML)
0.415954	cluster_1	BeatAML	A. Dice similarity of SMILEs (BeatAML)
0.554017	cluster_1	BeatAML	A. Dice similarity of SMILEs (BeatAML)
0.543417	cluster_1	BeatAML	A. Dice similarity of SMILEs (BeatAML)
0.444444	cluster_1	BeatAML	A. Dice similarity of SMILEs (BeatAML)
0.503876	cluster_1	BeatAML	A. Dice similarity of SMILEs (BeatAML)
0.480315	cluster_1	BeatAML	A. Dice similarity of SMILEs (BeatAML)
0.369811	cluster_1	BeatAML	A. Dice similarity of SMILEs (BeatAML)
0.419753	cluster_1	BeatAML	A. Dice similarity of SMILEs (BeatAML)
0.480226	cluster_1	BeatAML	A. Dice similarity of SMILEs (BeatAML)
0.463087	cluster_1	BeatAML	A. Dice similarity of SMILEs (BeatAML)
0.475	cluster_1	BeatAML	A. Dice similarity of SMILEs (BeatAML)
0.422311	cluster_1	BeatAML	A. Dice similarity of SMILEs (BeatAML)
0.314961	cluster_1	BeatAML	A. Dice similarity of SMILEs (BeatAML)
0.451411	cluster_1	BeatAML	A. Dice similarity of SMILEs (BeatAML)
0.40678	cluster_1	BeatAML	A. Dice similarity of SMILEs (BeatAML)
0.53125	cluster_1	BeatAML	A. Dice similarity of SMILEs (BeatAML)
0.550296	cluster_1	BeatAML	A. Dice similarity of SMILEs (BeatAML)
0.421725	cluster_1	BeatAML	A. Dice similarity of SMILEs (BeatAML)
0.457627	cluster_1	BeatAML	A. Dice similarity of SMILEs (BeatAML)
0.490028	cluster_1	BeatAML	A. Dice similarity of SMILEs (BeatAML)
0.401709	cluster_1	BeatAML	A. Dice similarity of SMILEs (BeatAML)
0.44164	cluster_1	BeatAML	A. Dice similarity of SMILEs (BeatAML)
0.474419	cluster_1	BeatAML	A. Dice similarity of SMILEs (BeatAML)
0.526882	cluster_1	BeatAML	A. Dice similarity of SMILEs (BeatAML)
0.522581	cluster_1	BeatAML	A. Dice similarity of SMILEs (BeatAML)
0.468864	cluster_1	BeatAML	A. Dice similarity of SMILEs (BeatAML)
0.417582	cluster_1	BeatAML	A. Dice similarity of SMILEs (BeatAML)
0.478022	cluster_1	BeatAML	A. Dice similarity of SMILEs (BeatAML)
0.494118	cluster_1	BeatAML	A. Dice similarity of SMILEs (BeatAML)
0.208531	cluster_1	BeatAML	A. Dice similarity of SMILEs (BeatAML)
0.421053	cluster_1	BeatAML	A. Dice similarity of SMILEs (BeatAML)
0.480938	cluster_1	BeatAML	A. Dice similarity of SMILEs (BeatAML)
0.381579	cluster_1	BeatAML	A. Dice similarity of SMILEs (BeatAML)
0.45993	cluster_1	BeatAML	A. Dice similarity of SMILEs (BeatAML)
0.596491	cluster_1	BeatAML	A. Dice similarity of SMILEs (BeatAML)
0.364444	cluster_1	BeatAML	A. Dice similarity of SMILEs (BeatAML)
0.492492	cluster_1	BeatAML	A. Dice similarity of SMILEs (BeatAML)
0.554217	cluster_1	BeatAML	A. Dice similarity of SMILEs (BeatAML)
0.412556	cluster_1	BeatAML	A. Dice similarity of SMILEs (BeatAML)
0.512397	cluster_1	BeatAML	A. Dice similarity of SMILEs (BeatAML)
0.446154	cluster_1	BeatAML	A. Dice similarity of SMILEs (BeatAML)
0.513274	cluster_1	BeatAML	A. Dice similarity of SMILEs (BeatAML)
0.486216	cluster_1	BeatAML	A. Dice similarity of SMILEs (BeatAML)
0.372781	cluster_1	BeatAML	A. Dice similarity of SMILEs (BeatAML)
0.514493	cluster_1	BeatAML	A. Dice similarity of SMILEs (BeatAML)
0.408669	cluster_1	BeatAML	A. Dice similarity of SMILEs (BeatAML)
0.452703	cluster_1	BeatAML	A. Dice similarity of SMILEs (BeatAML)
0.316547	cluster_1	BeatAML	A. Dice similarity of SMILEs (BeatAML)
0.59799	cluster_1	BeatAML	A. Dice similarity of SMILEs (BeatAML)
0.514905	cluster_1	BeatAML	A. Dice similarity of SMILEs (BeatAML)
0.30303	cluster_1	BeatAML	A. Dice similarity of SMILEs (BeatAML)
0.457447	cluster_1	BeatAML	A. Dice similarity of SMILEs (BeatAML)
0.474026	cluster_1	BeatAML	A. Dice similarity of SMILEs (BeatAML)
0.455882	cluster_1	BeatAML	A. Dice similarity of SMILEs (BeatAML)
0.393162	cluster_1	BeatAML	A. Dice similarity of SMILEs (BeatAML)
0.445902	cluster_1	BeatAML	A. Dice similarity of SMILEs (BeatAML)
0.416667	cluster_1	BeatAML	A. Dice similarity of SMILEs (BeatAML)
0.584362	cluster_1	BeatAML	A. Dice similarity of SMILEs (BeatAML)
0.389513	cluster_1	BeatAML	A. Dice similarity of SMILEs (BeatAML)
0.495298	cluster_1	BeatAML	A. Dice similarity of SMILEs (BeatAML)
0.439791	cluster_1	BeatAML	A. Dice similarity of SMILEs (BeatAML)
0.479042	cluster_1	BeatAML	A. Dice similarity of SMILEs (BeatAML)
0.412088	cluster_1	BeatAML	A. Dice similarity of SMILEs (BeatAML)
0.372781	cluster_1	BeatAML	A. Dice similarity of SMILEs (BeatAML)
0.480916	cluster_1	BeatAML	A. Dice similarity of SMILEs (BeatAML)
0.253165	cluster_1	BeatAML	A. Dice similarity of SMILEs (BeatAML)
0.340741	cluster_1	BeatAML	A. Dice similarity of SMILEs (BeatAML)
0.428571	cluster_1	BeatAML	A. Dice similarity of SMILEs (BeatAML)
0.460432	cluster_1	BeatAML	A. Dice similarity of SMILEs (BeatAML)
0.383838	cluster_1	BeatAML	A. Dice similarity of SMILEs (BeatAML)
0.504615	cluster_1	BeatAML	A. Dice similarity of SMILEs (BeatAML)
0.478088	cluster_1	BeatAML	A. Dice similarity of SMILEs (BeatAML)
0.508475	cluster_1	BeatAML	A. Dice similarity of SMILEs (BeatAML)
0.353846	cluster_1	BeatAML	A. Dice similarity of SMILEs (BeatAML)
0.410774	cluster_1	BeatAML	A. Dice similarity of SMILEs (BeatAML)
1	cluster_1	BeatAML	A. Dice similarity of SMILEs (BeatAML)
0.550296	cluster_1	BeatAML	A. Dice similarity of SMILEs (BeatAML)
1	cluster_1	BeatAML	A. Dice similarity of SMILEs (BeatAML)
0.473373	cluster_1	BeatAML	A. Dice similarity of SMILEs (BeatAML)
0.424051	cluster_1	BeatAML	A. Dice similarity of SMILEs (BeatAML)
0.449848	cluster_1	BeatAML	A. Dice similarity of SMILEs (BeatAML)
0.390572	cluster_1	BeatAML	A. Dice similarity of SMILEs (BeatAML)
0.415205	cluster_1	BeatAML	A. Dice similarity of SMILEs (BeatAML)
0.527273	cluster_1	BeatAML	A. Dice similarity of SMILEs (BeatAML)
0.42953	cluster_1	BeatAML	A. Dice similarity of SMILEs (BeatAML)
0.545455	cluster_1	BeatAML	A. Dice similarity of SMILEs (BeatAML)
0.432787	cluster_1	BeatAML	A. Dice similarity of SMILEs (BeatAML)
1	cluster_1	BeatAML	A. Dice similarity of SMILEs (BeatAML)
0.461039	cluster_1	BeatAML	A. Dice similarity of SMILEs (BeatAML)
0.633094	cluster_1	BeatAML	A. Dice similarity of SMILEs (BeatAML)
0.394649	cluster_1	BeatAML	A. Dice similarity of SMILEs (BeatAML)
0.439024	cluster_1	BeatAML	A. Dice similarity of SMILEs (BeatAML)
0.459677	cluster_1	BeatAML	A. Dice similarity of SMILEs (BeatAML)
0.41543	cluster_1	BeatAML	A. Dice similarity of SMILEs (BeatAML)
0.455224	cluster_1	BeatAML	A. Dice similarity of SMILEs (BeatAML)
0.547872	cluster_1	BeatAML	A. Dice similarity of SMILEs (BeatAML)
0.480243	cluster_1	BeatAML	A. Dice similarity of SMILEs (BeatAML)
0.472843	cluster_1	BeatAML	A. Dice similarity of SMILEs (BeatAML)
0.439024	cluster_1	BeatAML	A. Dice similarity of SMILEs (BeatAML)
0.331169	cluster_1	BeatAML	A. Dice similarity of SMILEs (BeatAML)
0.509434	cluster_1	BeatAML	A. Dice similarity of SMILEs (BeatAML)
0.600683	cluster_1	BeatAML	A. Dice similarity of SMILEs (BeatAML)
0.380282	cluster_1	BeatAML	A. Dice similarity of SMILEs (BeatAML)
0.239726	cluster_1	BeatAML	A. Dice similarity of SMILEs (BeatAML)
0.413043	cluster_1	BeatAML	A. Dice similarity of SMILEs (BeatAML)
0.371622	cluster_1	BeatAML	A. Dice similarity of SMILEs (BeatAML)
0.361624	cluster_1	BeatAML	A. Dice similarity of SMILEs (BeatAML)
0.469799	cluster_1	BeatAML	A. Dice similarity of SMILEs (BeatAML)
0.454183	cluster_1	BeatAML	A. Dice similarity of SMILEs (BeatAML)
0.591045	cluster_1	BeatAML	A. Dice similarity of SMILEs (BeatAML)
0.434286	cluster_1	BeatAML	A. Dice similarity of SMILEs (BeatAML)
0.365591	cluster_1	BeatAML	A. Dice similarity of SMILEs (BeatAML)
0.223464	cluster_1	BeatAML	A. Dice similarity of SMILEs (BeatAML)
0.30303	cluster_1	BeatAML	A. Dice similarity of SMILEs (BeatAML)
0.416058	cluster_1	BeatAML	A. Dice similarity of SMILEs (BeatAML)
0.465909	cluster_1	BeatAML	A. Dice similarity of SMILEs (BeatAML)
0.519084	cluster_1	BeatAML	A. Dice similarity of SMILEs (BeatAML)
0.480226	cluster_1	BeatAML	A. Dice similarity of SMILEs (BeatAML)
0.582133	cluster_1	BeatAML	A. Dice similarity of SMILEs (BeatAML)
0.391753	cluster_1	BeatAML	A. Dice similarity of SMILEs (BeatAML)
0.377104	cluster_1	BeatAML	A. Dice similarity of SMILEs (BeatAML)
0.439153	cluster_1	BeatAML	A. Dice similarity of SMILEs (BeatAML)
0.480315	cluster_1	BeatAML	A. Dice similarity of SMILEs (BeatAML)
0.51145	cluster_1	BeatAML	A. Dice similarity of SMILEs (BeatAML)
0.339223	cluster_1	BeatAML	A. Dice similarity of SMILEs (BeatAML)
0.289362	cluster_1	BeatAML	A. Dice similarity of SMILEs (BeatAML)
0.455224	cluster_1	BeatAML	A. Dice similarity of SMILEs (BeatAML)
0.474026	cluster_1	BeatAML	A. Dice similarity of SMILEs (BeatAML)
0.47678	cluster_1	BeatAML	A. Dice similarity of SMILEs (BeatAML)
0.828402	cluster_1	BeatAML	A. Dice similarity of SMILEs (BeatAML)
0.460177	cluster_1	BeatAML	A. Dice similarity of SMILEs (BeatAML)
0.531835	cluster_1	BeatAML	A. Dice similarity of SMILEs (BeatAML)
0.44375	cluster_1	BeatAML	A. Dice similarity of SMILEs (BeatAML)
0.498294	cluster_1	BeatAML	A. Dice similarity of SMILEs (BeatAML)
0.362963	cluster_1	BeatAML	A. Dice similarity of SMILEs (BeatAML)
0.41196	cluster_1	BeatAML	A. Dice similarity of SMILEs (BeatAML)
0.375796	cluster_1	BeatAML	A. Dice similarity of SMILEs (BeatAML)
0.607692	cluster_1	BeatAML	A. Dice similarity of SMILEs (BeatAML)
0.454183	cluster_1	BeatAML	A. Dice similarity of SMILEs (BeatAML)
0.457143	cluster_1	BeatAML	A. Dice similarity of SMILEs (BeatAML)
0.450867	cluster_1	BeatAML	A. Dice similarity of SMILEs (BeatAML)
0.432927	cluster_1	BeatAML	A. Dice similarity of SMILEs (BeatAML)
0.370909	cluster_1	BeatAML	A. Dice similarity of SMILEs (BeatAML)
0.356846	cluster_1	BeatAML	A. Dice similarity of SMILEs (BeatAML)
0.403101	cluster_1	BeatAML	A. Dice similarity of SMILEs (BeatAML)
0.511236	cluster_1	BeatAML	A. Dice similarity of SMILEs (BeatAML)
0.389513	cluster_1	BeatAML	A. Dice similarity of SMILEs (BeatAML)
0.486076	cluster_1	BeatAML	A. Dice similarity of SMILEs (BeatAML)
0.372881	cluster_1	BeatAML	A. Dice similarity of SMILEs (BeatAML)
0.380328	cluster_1	BeatAML	A. Dice similarity of SMILEs (BeatAML)
0.372781	cluster_1	BeatAML	A. Dice similarity of SMILEs (BeatAML)
1	cluster_1	BeatAML	A. Dice similarity of SMILEs (BeatAML)
0.41629	cluster_1	BeatAML	A. Dice similarity of SMILEs (BeatAML)
0.432749	cluster_1	BeatAML	A. Dice similarity of SMILEs (BeatAML)
0.490066	cluster_1	BeatAML	A. Dice similarity of SMILEs (BeatAML)
0.432787	cluster_1	BeatAML	A. Dice similarity of SMILEs (BeatAML)
0.897959	cluster_1	BeatAML	A. Dice similarity of SMILEs (BeatAML)
0.514493	cluster_1	BeatAML	A. Dice similarity of SMILEs (BeatAML)
0.460432	cluster_1	BeatAML	A. Dice similarity of SMILEs (BeatAML)
0.470968	cluster_1	BeatAML	A. Dice similarity of SMILEs (BeatAML)
0.449848	cluster_1	BeatAML	A. Dice similarity of SMILEs (BeatAML)
0.503896	cluster_1	BeatAML	A. Dice similarity of SMILEs (BeatAML)
0.469636	cluster_1	BeatAML	A. Dice similarity of SMILEs (BeatAML)
0.594982	cluster_1	BeatAML	A. Dice similarity of SMILEs (BeatAML)
0.529801	cluster_1	BeatAML	A. Dice similarity of SMILEs (BeatAML)
0.432787	cluster_1	BeatAML	A. Dice similarity of SMILEs (BeatAML)
0.442177	cluster_1	BeatAML	A. Dice similarity of SMILEs (BeatAML)
0.571429	cluster_1	BeatAML	A. Dice similarity of SMILEs (BeatAML)
0.446753	cluster_1	BeatAML	A. Dice similarity of SMILEs (BeatAML)
0.495238	cluster_1	BeatAML	A. Dice similarity of SMILEs (BeatAML)
0.578947	cluster_1	BeatAML	A. Dice similarity of SMILEs (BeatAML)
0.436242	cluster_1	BeatAML	A. Dice similarity of SMILEs (BeatAML)
0.482972	cluster_1	BeatAML	A. Dice similarity of SMILEs (BeatAML)
0.39576	cluster_1	BeatAML	A. Dice similarity of SMILEs (BeatAML)
0.451777	cluster_1	BeatAML	A. Dice similarity of SMILEs (BeatAML)
0.570312	cluster_1	BeatAML	A. Dice similarity of SMILEs (BeatAML)
0.514493	cluster_1	BeatAML	A. Dice similarity of SMILEs (BeatAML)
0.445312	cluster_1	BeatAML	A. Dice similarity of SMILEs (BeatAML)
0.49789	cluster_1	BeatAML	A. Dice similarity of SMILEs (BeatAML)
0.363636	cluster_1	BeatAML	A. Dice similarity of SMILEs (BeatAML)
0.521739	cluster_1	BeatAML	A. Dice similarity of SMILEs (BeatAML)
0.5	cluster_1	BeatAML	A. Dice similarity of SMILEs (BeatAML)
0.676259	cluster_1	BeatAML	A. Dice similarity of SMILEs (BeatAML)
0.41196	cluster_1	BeatAML	A. Dice similarity of SMILEs (BeatAML)
0.5	cluster_1	BeatAML	A. Dice similarity of SMILEs (BeatAML)
0.464945	cluster_1	BeatAML	A. Dice similarity of SMILEs (BeatAML)
0.480243	cluster_1	BeatAML	A. Dice similarity of SMILEs (BeatAML)
0.555831	cluster_1	BeatAML	A. Dice similarity of SMILEs (BeatAML)
0.531579	cluster_1	BeatAML	A. Dice similarity of SMILEs (BeatAML)
0.449848	cluster_1	BeatAML	A. Dice similarity of SMILEs (BeatAML)
0.539604	cluster_1	BeatAML	A. Dice similarity of SMILEs (BeatAML)
0.485207	cluster_1	BeatAML	A. Dice similarity of SMILEs (BeatAML)
0.383562	cluster_1	BeatAML	A. Dice similarity of SMILEs (BeatAML)
0.415771	cluster_1	BeatAML	A. Dice similarity of SMILEs (BeatAML)
0.477528	cluster_1	BeatAML	A. Dice similarity of SMILEs (BeatAML)
0.375796	cluster_1	BeatAML	A. Dice similarity of SMILEs (BeatAML)
0.467742	cluster_1	BeatAML	A. Dice similarity of SMILEs (BeatAML)
0.358621	cluster_1	BeatAML	A. Dice similarity of SMILEs (BeatAML)
0.454545	cluster_1	BeatAML	A. Dice similarity of SMILEs (BeatAML)
0.415954	cluster_1	BeatAML	A. Dice similarity of SMILEs (BeatAML)
0.470899	cluster_1	BeatAML	A. Dice similarity of SMILEs (BeatAML)
0.490842	cluster_1	BeatAML	A. Dice similarity of SMILEs (BeatAML)
1	cluster_1	BeatAML	A. Dice similarity of SMILEs (BeatAML)
0.484076	cluster_1	BeatAML	A. Dice similarity of SMILEs (BeatAML)
0.234146	cluster_1	BeatAML	A. Dice similarity of SMILEs (BeatAML)
0.267241	cluster_1	BeatAML	A. Dice similarity of SMILEs (BeatAML)
0.46332	cluster_1	BeatAML	A. Dice similarity of SMILEs (BeatAML)
0.390041	cluster_1	BeatAML	A. Dice similarity of SMILEs (BeatAML)
0.475309	cluster_1	BeatAML	A. Dice similarity of SMILEs (BeatAML)
0.554217	cluster_1	BeatAML	A. Dice similarity of SMILEs (BeatAML)
0.456376	cluster_1	BeatAML	A. Dice similarity of SMILEs (BeatAML)
0.462046	cluster_1	BeatAML	A. Dice similarity of SMILEs (BeatAML)
0.477816	cluster_1	BeatAML	A. Dice similarity of SMILEs (BeatAML)
0.508333	cluster_1	BeatAML	A. Dice similarity of SMILEs (BeatAML)
0.436364	cluster_1	BeatAML	A. Dice similarity of SMILEs (BeatAML)
0.416938	cluster_1	BeatAML	A. Dice similarity of SMILEs (BeatAML)
0.540845	cluster_1	BeatAML	A. Dice similarity of SMILEs (BeatAML)
1	cluster_1	BeatAML	A. Dice similarity of SMILEs (BeatAML)
0.456693	cluster_1	BeatAML	A. Dice similarity of SMILEs (BeatAML)
0.411348	cluster_1	BeatAML	A. Dice similarity of SMILEs (BeatAML)
0.628763	cluster_1	BeatAML	A. Dice similarity of SMILEs (BeatAML)
0.5	cluster_1	BeatAML	A. Dice similarity of SMILEs (BeatAML)
0.56266	cluster_1	BeatAML	A. Dice similarity of SMILEs (BeatAML)
0.4	cluster_1	BeatAML	A. Dice similarity of SMILEs (BeatAML)
0.253165	cluster_1	BeatAML	A. Dice similarity of SMILEs (BeatAML)
0.462312	cluster_1	BeatAML	A. Dice similarity of SMILEs (BeatAML)
0.371517	cluster_1	BeatAML	A. Dice similarity of SMILEs (BeatAML)
0.455882	cluster_1	BeatAML	A. Dice similarity of SMILEs (BeatAML)
0.47619	cluster_1	BeatAML	A. Dice similarity of SMILEs (BeatAML)
0.508671	cluster_1	BeatAML	A. Dice similarity of SMILEs (BeatAML)
0.462312	cluster_1	BeatAML	A. Dice similarity of SMILEs (BeatAML)
0.481752	cluster_1	BeatAML	A. Dice similarity of SMILEs (BeatAML)
0.553525	cluster_1	BeatAML	A. Dice similarity of SMILEs (BeatAML)
0.468843	cluster_1	BeatAML	A. Dice similarity of SMILEs (BeatAML)
0.560345	cluster_1	BeatAML	A. Dice similarity of SMILEs (BeatAML)
0.465839	cluster_1	BeatAML	A. Dice similarity of SMILEs (BeatAML)
0.392453	cluster_1	BeatAML	A. Dice similarity of SMILEs (BeatAML)
0.397059	cluster_1	BeatAML	A. Dice similarity of SMILEs (BeatAML)
0.897959	cluster_1	BeatAML	A. Dice similarity of SMILEs (BeatAML)
0.349315	cluster_1	BeatAML	A. Dice similarity of SMILEs (BeatAML)
0.339394	cluster_1	BeatAML	A. Dice similarity of SMILEs (BeatAML)
0.482759	cluster_1	BeatAML	A. Dice similarity of SMILEs (BeatAML)
0.416058	cluster_1	BeatAML	A. Dice similarity of SMILEs (BeatAML)
0.539185	cluster_1	BeatAML	A. Dice similarity of SMILEs (BeatAML)
0.473373	cluster_1	BeatAML	A. Dice similarity of SMILEs (BeatAML)
0.570312	cluster_1	BeatAML	A. Dice similarity of SMILEs (BeatAML)
0.469697	cluster_1	BeatAML	A. Dice similarity of SMILEs (BeatAML)
0.41958	cluster_1	BeatAML	A. Dice similarity of SMILEs (BeatAML)
0.540845	cluster_1	BeatAML	A. Dice similarity of SMILEs (BeatAML)
0.527331	cluster_1	BeatAML	A. Dice similarity of SMILEs (BeatAML)
0.316239	cluster_1	BeatAML	A. Dice similarity of SMILEs (BeatAML)
0.319149	cluster_1	BeatAML	A. Dice similarity of SMILEs (BeatAML)
0.526882	cluster_1	BeatAML	A. Dice similarity of SMILEs (BeatAML)
0.509383	cluster_1	BeatAML	A. Dice similarity of SMILEs (BeatAML)
0.422819	cluster_1	BeatAML	A. Dice similarity of SMILEs (BeatAML)
0.395683	cluster_1	BeatAML	A. Dice similarity of SMILEs (BeatAML)
0.490842	cluster_1	BeatAML	A. Dice similarity of SMILEs (BeatAML)
0.487973	cluster_1	BeatAML	A. Dice similarity of SMILEs (BeatAML)
0.438095	cluster_1	BeatAML	A. Dice similarity of SMILEs (BeatAML)
0.439153	cluster_1	BeatAML	A. Dice similarity of SMILEs (BeatAML)
0.504615	cluster_1	BeatAML	A. Dice similarity of SMILEs (BeatAML)
0.597484	cluster_1	BeatAML	A. Dice similarity of SMILEs (BeatAML)
0.546099	cluster_1	BeatAML	A. Dice similarity of SMILEs (BeatAML)
0.451389	cluster_1	BeatAML	A. Dice similarity of SMILEs (BeatAML)
0.412371	cluster_1	BeatAML	A. Dice similarity of SMILEs (BeatAML)
0.531579	cluster_1	BeatAML	A. Dice similarity of SMILEs (BeatAML)
0.54755	cluster_1	BeatAML	A. Dice similarity of SMILEs (BeatAML)
0.486486	cluster_1	BeatAML	A. Dice similarity of SMILEs (BeatAML)
0.463768	cluster_1	BeatAML	A. Dice similarity of SMILEs (BeatAML)
0.512048	cluster_1	BeatAML	A. Dice similarity of SMILEs (BeatAML)
0.412162	cluster_1	BeatAML	A. Dice similarity of SMILEs (BeatAML)
0.410774	cluster_1	BeatAML	A. Dice similarity of SMILEs (BeatAML)
0.631579	cluster_1	BeatAML	A. Dice similarity of SMILEs (BeatAML)
1	cluster_1	BeatAML	A. Dice similarity of SMILEs (BeatAML)
0.39604	cluster_1	BeatAML	A. Dice similarity of SMILEs (BeatAML)
0.475309	cluster_1	BeatAML	A. Dice similarity of SMILEs (BeatAML)
0.392857	cluster_1	BeatAML	A. Dice similarity of SMILEs (BeatAML)
0.347107	cluster_1	BeatAML	A. Dice similarity of SMILEs (BeatAML)
0.437908	cluster_1	BeatAML	A. Dice similarity of SMILEs (BeatAML)
0.403226	cluster_1	BeatAML	A. Dice similarity of SMILEs (BeatAML)
0.553846	cluster_1	BeatAML	A. Dice similarity of SMILEs (BeatAML)
0.363636	cluster_1	BeatAML	A. Dice similarity of SMILEs (BeatAML)
0.54755	cluster_1	BeatAML	A. Dice similarity of SMILEs (BeatAML)
0.489627	cluster_1	BeatAML	A. Dice similarity of SMILEs (BeatAML)
0.398773	cluster_1	BeatAML	A. Dice similarity of SMILEs (BeatAML)
0.424615	cluster_1	BeatAML	A. Dice similarity of SMILEs (BeatAML)
0.432787	cluster_1	BeatAML	A. Dice similarity of SMILEs (BeatAML)
0.454874	cluster_1	BeatAML	A. Dice similarity of SMILEs (BeatAML)
0.347418	cluster_1	BeatAML	A. Dice similarity of SMILEs (BeatAML)
0.560345	cluster_1	BeatAML	A. Dice similarity of SMILEs (BeatAML)
0.322917	cluster_1	BeatAML	A. Dice similarity of SMILEs (BeatAML)
0.441926	cluster_1	BeatAML	A. Dice similarity of SMILEs (BeatAML)
0.554217	cluster_1	BeatAML	A. Dice similarity of SMILEs (BeatAML)
0.333333	cluster_1	BeatAML	A. Dice similarity of SMILEs (BeatAML)
0.35468	cluster_1	BeatAML	A. Dice similarity of SMILEs (BeatAML)
0.594982	cluster_1	BeatAML	A. Dice similarity of SMILEs (BeatAML)
0.347107	cluster_1	BeatAML	A. Dice similarity of SMILEs (BeatAML)
0.417391	cluster_1	BeatAML	A. Dice similarity of SMILEs (BeatAML)
0.208531	cluster_1	BeatAML	A. Dice similarity of SMILEs (BeatAML)
0.440433	cluster_1	BeatAML	A. Dice similarity of SMILEs (BeatAML)
0.372624	cluster_1	BeatAML	A. Dice similarity of SMILEs (BeatAML)
0.5	cluster_1	BeatAML	A. Dice similarity of SMILEs (BeatAML)
0.463576	cluster_1	BeatAML	A. Dice similarity of SMILEs (BeatAML)
0.455882	cluster_1	BeatAML	A. Dice similarity of SMILEs (BeatAML)
0.541935	cluster_1	BeatAML	A. Dice similarity of SMILEs (BeatAML)
0.417808	cluster_1	BeatAML	A. Dice similarity of SMILEs (BeatAML)
0.407692	cluster_1	BeatAML	A. Dice similarity of SMILEs (BeatAML)
0.490028	cluster_1	BeatAML	A. Dice similarity of SMILEs (BeatAML)
0.415335	cluster_1	BeatAML	A. Dice similarity of SMILEs (BeatAML)
0.484211	cluster_1	BeatAML	A. Dice similarity of SMILEs (BeatAML)
0.483776	cluster_1	BeatAML	A. Dice similarity of SMILEs (BeatAML)
0.662005	cluster_1	BeatAML	A. Dice similarity of SMILEs (BeatAML)
0.467742	cluster_1	BeatAML	A. Dice similarity of SMILEs (BeatAML)
0.486692	cluster_1	BeatAML	A. Dice similarity of SMILEs (BeatAML)
0.414239	cluster_1	BeatAML	A. Dice similarity of SMILEs (BeatAML)
0.401274	cluster_1	BeatAML	A. Dice similarity of SMILEs (BeatAML)
0.435986	cluster_1	BeatAML	A. Dice similarity of SMILEs (BeatAML)
0.434211	cluster_1	BeatAML	A. Dice similarity of SMILEs (BeatAML)
0.554572	cluster_1	BeatAML	A. Dice similarity of SMILEs (BeatAML)
0.52518	cluster_1	BeatAML	A. Dice similarity of SMILEs (BeatAML)
0.442553	cluster_1	BeatAML	A. Dice similarity of SMILEs (BeatAML)
0.580645	cluster_1	BeatAML	A. Dice similarity of SMILEs (BeatAML)
0.521429	cluster_1	BeatAML	A. Dice similarity of SMILEs (BeatAML)
0.483516	cluster_1	BeatAML	A. Dice similarity of SMILEs (BeatAML)
0.527331	cluster_1	BeatAML	A. Dice similarity of SMILEs (BeatAML)
0.544715	cluster_1	BeatAML	A. Dice similarity of SMILEs (BeatAML)
0.387755	cluster_1	BeatAML	A. Dice similarity of SMILEs (BeatAML)
0.314961	cluster_1	BeatAML	A. Dice similarity of SMILEs (BeatAML)
0.417391	cluster_1	BeatAML	A. Dice similarity of SMILEs (BeatAML)
0.613095	cluster_1	BeatAML	A. Dice similarity of SMILEs (BeatAML)
0.486056	cluster_1	BeatAML	A. Dice similarity of SMILEs (BeatAML)
0.366667	cluster_1	BeatAML	A. Dice similarity of SMILEs (BeatAML)
0.435986	cluster_1	BeatAML	A. Dice similarity of SMILEs (BeatAML)
0.396166	cluster_1	BeatAML	A. Dice similarity of SMILEs (BeatAML)
0.45993	cluster_1	BeatAML	A. Dice similarity of SMILEs (BeatAML)
0.437276	cluster_1	BeatAML	A. Dice similarity of SMILEs (BeatAML)
0.317597	cluster_1	BeatAML	A. Dice similarity of SMILEs (BeatAML)
0.490842	cluster_1	BeatAML	A. Dice similarity of SMILEs (BeatAML)
0.524476	cluster_1	BeatAML	A. Dice similarity of SMILEs (BeatAML)
0.563536	cluster_1	BeatAML	A. Dice similarity of SMILEs (BeatAML)
0.451807	cluster_1	BeatAML	A. Dice similarity of SMILEs (BeatAML)
0.266667	cluster_1	BeatAML	A. Dice similarity of SMILEs (BeatAML)
0.43871	cluster_1	BeatAML	A. Dice similarity of SMILEs (BeatAML)
0.388889	cluster_1	BeatAML	A. Dice similarity of SMILEs (BeatAML)
0.449153	cluster_1	BeatAML	A. Dice similarity of SMILEs (BeatAML)
0.395683	cluster_1	BeatAML	A. Dice similarity of SMILEs (BeatAML)
0.490566	cluster_1	BeatAML	A. Dice similarity of SMILEs (BeatAML)
0.578378	cluster_1	BeatAML	A. Dice similarity of SMILEs (BeatAML)
0.471976	cluster_1	BeatAML	A. Dice similarity of SMILEs (BeatAML)
0.436464	cluster_1	BeatAML	A. Dice similarity of SMILEs (BeatAML)
0.42953	cluster_1	BeatAML	A. Dice similarity of SMILEs (BeatAML)
0.480243	cluster_1	BeatAML	A. Dice similarity of SMILEs (BeatAML)
0.521429	cluster_1	BeatAML	A. Dice similarity of SMILEs (BeatAML)
0.386861	cluster_1	BeatAML	A. Dice similarity of SMILEs (BeatAML)
0.371069	cluster_1	BeatAML	A. Dice similarity of SMILEs (BeatAML)
0.517375	cluster_1	BeatAML	A. Dice similarity of SMILEs (BeatAML)
0.529248	cluster_1	BeatAML	A. Dice similarity of SMILEs (BeatAML)
0.261261	cluster_1	BeatAML	A. Dice similarity of SMILEs (BeatAML)
0.594982	cluster_1	BeatAML	A. Dice similarity of SMILEs (BeatAML)
0.372624	cluster_1	BeatAML	A. Dice similarity of SMILEs (BeatAML)
0.476489	cluster_1	BeatAML	A. Dice similarity of SMILEs (BeatAML)
0.462312	cluster_1	BeatAML	A. Dice similarity of SMILEs (BeatAML)
0.522388	cluster_1	BeatAML	A. Dice similarity of SMILEs (BeatAML)
0.335766	cluster_1	BeatAML	A. Dice similarity of SMILEs (BeatAML)
0.382253	cluster_1	BeatAML	A. Dice similarity of SMILEs (BeatAML)
0.439024	cluster_1	BeatAML	A. Dice similarity of SMILEs (BeatAML)
0.392453	cluster_1	BeatAML	A. Dice similarity of SMILEs (BeatAML)
0.396166	cluster_1	BeatAML	A. Dice similarity of SMILEs (BeatAML)
0.526912	cluster_1	BeatAML	A. Dice similarity of SMILEs (BeatAML)
0.454874	cluster_1	BeatAML	A. Dice similarity of SMILEs (BeatAML)
0.496552	cluster_1	BeatAML	A. Dice similarity of SMILEs (BeatAML)
0.486726	cluster_1	BeatAML	A. Dice similarity of SMILEs (BeatAML)
0.314607	cluster_1	BeatAML	A. Dice similarity of SMILEs (BeatAML)
0.467153	cluster_1	BeatAML	A. Dice similarity of SMILEs (BeatAML)
0.545455	cluster_1	BeatAML	A. Dice similarity of SMILEs (BeatAML)
0.45993	cluster_1	BeatAML	A. Dice similarity of SMILEs (BeatAML)
0.44058	cluster_1	BeatAML	A. Dice similarity of SMILEs (BeatAML)
0.605556	cluster_1	BeatAML	A. Dice similarity of SMILEs (BeatAML)
0.359551	cluster_1	BeatAML	A. Dice similarity of SMILEs (BeatAML)
0.398496	cluster_1	BeatAML	A. Dice similarity of SMILEs (BeatAML)
0.605442	cluster_1	BeatAML	A. Dice similarity of SMILEs (BeatAML)
0.455598	cluster_1	BeatAML	A. Dice similarity of SMILEs (BeatAML)
0.431227	cluster_1	BeatAML	A. Dice similarity of SMILEs (BeatAML)
0.495413	cluster_1	BeatAML	A. Dice similarity of SMILEs (BeatAML)
0.482993	cluster_1	BeatAML	A. Dice similarity of SMILEs (BeatAML)
0.458667	cluster_1	BeatAML	A. Dice similarity of SMILEs (BeatAML)
0.463687	cluster_1	BeatAML	A. Dice similarity of SMILEs (BeatAML)
0.496855	cluster_1	BeatAML	A. Dice similarity of SMILEs (BeatAML)
0.55914	cluster_1	BeatAML	A. Dice similarity of SMILEs (BeatAML)
0.563536	cluster_1	BeatAML	A. Dice similarity of SMILEs (BeatAML)
0.45993	cluster_1	BeatAML	A. Dice similarity of SMILEs (BeatAML)
0.466019	cluster_1	BeatAML	A. Dice similarity of SMILEs (BeatAML)
0.487973	cluster_1	BeatAML	A. Dice similarity of SMILEs (BeatAML)
0.5	cluster_1	BeatAML	A. Dice similarity of SMILEs (BeatAML)
0.459144	cluster_1	BeatAML	A. Dice similarity of SMILEs (BeatAML)
0.58006	cluster_1	BeatAML	A. Dice similarity of SMILEs (BeatAML)
0.559671	cluster_1	BeatAML	A. Dice similarity of SMILEs (BeatAML)
0.512048	cluster_1	BeatAML	A. Dice similarity of SMILEs (BeatAML)
0.458781	cluster_1	BeatAML	A. Dice similarity of SMILEs (BeatAML)
0.44843	cluster_1	BeatAML	A. Dice similarity of SMILEs (BeatAML)
0.562025	cluster_1	BeatAML	A. Dice similarity of SMILEs (BeatAML)
0.436242	cluster_1	BeatAML	A. Dice similarity of SMILEs (BeatAML)
0.43686	cluster_1	BeatAML	A. Dice similarity of SMILEs (BeatAML)
0.413043	cluster_1	BeatAML	A. Dice similarity of SMILEs (BeatAML)
0.442577	cluster_1	BeatAML	A. Dice similarity of SMILEs (BeatAML)
0.473846	cluster_1	BeatAML	A. Dice similarity of SMILEs (BeatAML)
0.428571	cluster_1	BeatAML	A. Dice similarity of SMILEs (BeatAML)
0.583333	cluster_1	BeatAML	A. Dice similarity of SMILEs (BeatAML)
0.498599	cluster_1	BeatAML	A. Dice similarity of SMILEs (BeatAML)
0.486692	cluster_1	BeatAML	A. Dice similarity of SMILEs (BeatAML)
0.428571	cluster_1	BeatAML	A. Dice similarity of SMILEs (BeatAML)
0.414716	cluster_1	BeatAML	A. Dice similarity of SMILEs (BeatAML)
0.461017	cluster_1	BeatAML	A. Dice similarity of SMILEs (BeatAML)
0.508039	cluster_1	BeatAML	A. Dice similarity of SMILEs (BeatAML)
0.539604	cluster_1	BeatAML	A. Dice similarity of SMILEs (BeatAML)
0.651757	cluster_1	BeatAML	A. Dice similarity of SMILEs (BeatAML)
0.351254	cluster_1	BeatAML	A. Dice similarity of SMILEs (BeatAML)
0.401114	cluster_1	BeatAML	A. Dice similarity of SMILEs (BeatAML)
0.470297	cluster_1	BeatAML	A. Dice similarity of SMILEs (BeatAML)
0.323699	cluster_1	BeatAML	A. Dice similarity of SMILEs (BeatAML)
0.423077	cluster_1	BeatAML	A. Dice similarity of SMILEs (BeatAML)
0.412556	cluster_1	BeatAML	A. Dice similarity of SMILEs (BeatAML)
0.447205	cluster_1	BeatAML	A. Dice similarity of SMILEs (BeatAML)
0.450909	cluster_1	BeatAML	A. Dice similarity of SMILEs (BeatAML)
0.469512	cluster_1	BeatAML	A. Dice similarity of SMILEs (BeatAML)
0.455882	cluster_1	BeatAML	A. Dice similarity of SMILEs (BeatAML)
0.549451	cluster_1	BeatAML	A. Dice similarity of SMILEs (BeatAML)
0.388406	cluster_1	BeatAML	A. Dice similarity of SMILEs (BeatAML)
0.435374	cluster_1	BeatAML	A. Dice similarity of SMILEs (BeatAML)
0.489627	cluster_1	BeatAML	A. Dice similarity of SMILEs (BeatAML)
0.4375	cluster_1	BeatAML	A. Dice similarity of SMILEs (BeatAML)
0.504065	cluster_1	BeatAML	A. Dice similarity of SMILEs (BeatAML)
0.280992	cluster_1	BeatAML	A. Dice similarity of SMILEs (BeatAML)
0.432749	cluster_1	BeatAML	A. Dice similarity of SMILEs (BeatAML)
0.314961	cluster_1	BeatAML	A. Dice similarity of SMILEs (BeatAML)
0.486056	cluster_1	BeatAML	A. Dice similarity of SMILEs (BeatAML)
0.553525	cluster_1	BeatAML	A. Dice similarity of SMILEs (BeatAML)
0.544715	cluster_1	BeatAML	A. Dice similarity of SMILEs (BeatAML)
0.594872	cluster_1	BeatAML	A. Dice similarity of SMILEs (BeatAML)
0.459459	cluster_1	BeatAML	A. Dice similarity of SMILEs (BeatAML)
0.318408	cluster_1	BeatAML	A. Dice similarity of SMILEs (BeatAML)
0.506887	cluster_1	BeatAML	A. Dice similarity of SMILEs (BeatAML)
0.570312	cluster_1	BeatAML	A. Dice similarity of SMILEs (BeatAML)
0.374101	cluster_1	BeatAML	A. Dice similarity of SMILEs (BeatAML)
0.401274	cluster_1	BeatAML	A. Dice similarity of SMILEs (BeatAML)
0.486339	cluster_1	BeatAML	A. Dice similarity of SMILEs (BeatAML)
0.529801	cluster_1	BeatAML	A. Dice similarity of SMILEs (BeatAML)
0.591241	cluster_1	BeatAML	A. Dice similarity of SMILEs (BeatAML)
0.529248	cluster_1	BeatAML	A. Dice similarity of SMILEs (BeatAML)
0.474074	cluster_1	BeatAML	A. Dice similarity of SMILEs (BeatAML)
0.44898	cluster_1	BeatAML	A. Dice similarity of SMILEs (BeatAML)
0.371517	cluster_1	BeatAML	A. Dice similarity of SMILEs (BeatAML)
0.490066	cluster_1	BeatAML	A. Dice similarity of SMILEs (BeatAML)
0.446886	cluster_1	BeatAML	A. Dice similarity of SMILEs (BeatAML)
0.309434	cluster_1	BeatAML	A. Dice similarity of SMILEs (BeatAML)
0.454259	cluster_1	BeatAML	A. Dice similarity of SMILEs (BeatAML)
0.443636	cluster_1	BeatAML	A. Dice similarity of SMILEs (BeatAML)
0.478261	cluster_1	BeatAML	A. Dice similarity of SMILEs (BeatAML)
0.444444	cluster_1	BeatAML	A. Dice similarity of SMILEs (BeatAML)
0.593407	cluster_1	BeatAML	A. Dice similarity of SMILEs (BeatAML)
0.492647	cluster_1	BeatAML	A. Dice similarity of SMILEs (BeatAML)
0.440895	cluster_1	BeatAML	A. Dice similarity of SMILEs (BeatAML)
0.52381	cluster_1	BeatAML	A. Dice similarity of SMILEs (BeatAML)
0.521127	cluster_1	BeatAML	A. Dice similarity of SMILEs (BeatAML)
0.556452	cluster_1	BeatAML	A. Dice similarity of SMILEs (BeatAML)
0.525952	cluster_1	BeatAML	A. Dice similarity of SMILEs (BeatAML)
0.485294	cluster_1	BeatAML	A. Dice similarity of SMILEs (BeatAML)
0.413793	cluster_1	BeatAML	A. Dice similarity of SMILEs (BeatAML)
0.39576	cluster_1	BeatAML	A. Dice similarity of SMILEs (BeatAML)
0.462633	cluster_1	BeatAML	A. Dice similarity of SMILEs (BeatAML)
0.415205	cluster_1	BeatAML	A. Dice similarity of SMILEs (BeatAML)
0.377104	cluster_1	BeatAML	A. Dice similarity of SMILEs (BeatAML)
0.501845	cluster_1	BeatAML	A. Dice similarity of SMILEs (BeatAML)
0.48249	cluster_1	BeatAML	A. Dice similarity of SMILEs (BeatAML)
0.490196	cluster_1	BeatAML	A. Dice similarity of SMILEs (BeatAML)
0.446043	cluster_1	BeatAML	A. Dice similarity of SMILEs (BeatAML)
0.436242	cluster_1	BeatAML	A. Dice similarity of SMILEs (BeatAML)
0.326087	cluster_1	BeatAML	A. Dice similarity of SMILEs (BeatAML)
1	cluster_1	BeatAML	A. Dice similarity of SMILEs (BeatAML)
0.513932	cluster_1	BeatAML	A. Dice similarity of SMILEs (BeatAML)
0.386473	cluster_1	BeatAML	A. Dice similarity of SMILEs (BeatAML)
0.428571	cluster_1	BeatAML	A. Dice similarity of SMILEs (BeatAML)
0.428571	cluster_1	BeatAML	A. Dice similarity of SMILEs (BeatAML)
0.440433	cluster_1	BeatAML	A. Dice similarity of SMILEs (BeatAML)
0.569106	cluster_1	BeatAML	A. Dice similarity of SMILEs (BeatAML)
0.511041	cluster_1	BeatAML	A. Dice similarity of SMILEs (BeatAML)
0.583333	cluster_1	BeatAML	A. Dice similarity of SMILEs (BeatAML)
0.49711	cluster_1	BeatAML	A. Dice similarity of SMILEs (BeatAML)
0.334975	cluster_1	BeatAML	A. Dice similarity of SMILEs (BeatAML)
0.517073	cluster_1	BeatAML	A. Dice similarity of SMILEs (BeatAML)
0.460641	cluster_1	BeatAML	A. Dice similarity of SMILEs (BeatAML)
1	cluster_1	BeatAML	A. Dice similarity of SMILEs (BeatAML)
0.314961	cluster_1	BeatAML	A. Dice similarity of SMILEs (BeatAML)
0.59799	cluster_1	BeatAML	A. Dice similarity of SMILEs (BeatAML)
0.473373	cluster_1	BeatAML	A. Dice similarity of SMILEs (BeatAML)
0.491228	cluster_1	BeatAML	A. Dice similarity of SMILEs (BeatAML)
0.457627	cluster_1	BeatAML	A. Dice similarity of SMILEs (BeatAML)
0.536145	cluster_1	BeatAML	A. Dice similarity of SMILEs (BeatAML)
0.407018	cluster_1	BeatAML	A. Dice similarity of SMILEs (BeatAML)
0.492492	cluster_1	BeatAML	A. Dice similarity of SMILEs (BeatAML)
0.386831	cluster_1	BeatAML	A. Dice similarity of SMILEs (BeatAML)
0.354949	cluster_1	BeatAML	A. Dice similarity of SMILEs (BeatAML)
0.518325	cluster_1	BeatAML	A. Dice similarity of SMILEs (BeatAML)
0.473282	cluster_1	BeatAML	A. Dice similarity of SMILEs (BeatAML)
0.246305	cluster_1	BeatAML	A. Dice similarity of SMILEs (BeatAML)
0.582633	cluster_1	BeatAML	A. Dice similarity of SMILEs (BeatAML)
0.606607	cluster_1	BeatAML	A. Dice similarity of SMILEs (BeatAML)
0.584718	cluster_1	BeatAML	A. Dice similarity of SMILEs (BeatAML)
0.490842	cluster_1	BeatAML	A. Dice similarity of SMILEs (BeatAML)
0.56266	cluster_1	BeatAML	A. Dice similarity of SMILEs (BeatAML)
0.331169	cluster_1	BeatAML	A. Dice similarity of SMILEs (BeatAML)
0.43686	cluster_1	BeatAML	A. Dice similarity of SMILEs (BeatAML)
0.441948	cluster_1	BeatAML	A. Dice similarity of SMILEs (BeatAML)
0.459459	cluster_1	BeatAML	A. Dice similarity of SMILEs (BeatAML)
0.536965	cluster_1	BeatAML	A. Dice similarity of SMILEs (BeatAML)
0.516854	cluster_1	BeatAML	A. Dice similarity of SMILEs (BeatAML)
0.526882	cluster_1	BeatAML	A. Dice similarity of SMILEs (BeatAML)
0.398496	cluster_1	BeatAML	A. Dice similarity of SMILEs (BeatAML)
0.414716	cluster_1	BeatAML	A. Dice similarity of SMILEs (BeatAML)
0.503067	cluster_1	BeatAML	A. Dice similarity of SMILEs (BeatAML)
0.480243	cluster_1	BeatAML	A. Dice similarity of SMILEs (BeatAML)
0.417808	cluster_1	BeatAML	A. Dice similarity of SMILEs (BeatAML)
0.494983	cluster_1	BeatAML	A. Dice similarity of SMILEs (BeatAML)
0.447205	cluster_1	BeatAML	A. Dice similarity of SMILEs (BeatAML)
0.397112	cluster_1	BeatAML	A. Dice similarity of SMILEs (BeatAML)
0.515723	cluster_1	BeatAML	A. Dice similarity of SMILEs (BeatAML)
0.478528	cluster_1	BeatAML	A. Dice similarity of SMILEs (BeatAML)
0.422145	cluster_1	BeatAML	A. Dice similarity of SMILEs (BeatAML)
0.432927	cluster_1	BeatAML	A. Dice similarity of SMILEs (BeatAML)
0.514286	cluster_1	BeatAML	A. Dice similarity of SMILEs (BeatAML)
0.423208	cluster_1	BeatAML	A. Dice similarity of SMILEs (BeatAML)
0.415225	cluster_1	BeatAML	A. Dice similarity of SMILEs (BeatAML)
0.450909	cluster_1	BeatAML	A. Dice similarity of SMILEs (BeatAML)
0.43686	cluster_1	BeatAML	A. Dice similarity of SMILEs (BeatAML)
0.449848	cluster_1	BeatAML	A. Dice similarity of SMILEs (BeatAML)
0.508333	cluster_1	BeatAML	A. Dice similarity of SMILEs (BeatAML)
0.666667	cluster_1	BeatAML	A. Dice similarity of SMILEs (BeatAML)
0.49697	cluster_1	BeatAML	A. Dice similarity of SMILEs (BeatAML)
0.442907	cluster_1	BeatAML	A. Dice similarity of SMILEs (BeatAML)
0.490566	cluster_1	BeatAML	A. Dice similarity of SMILEs (BeatAML)
0.44898	cluster_1	BeatAML	A. Dice similarity of SMILEs (BeatAML)
0.504918	cluster_1	BeatAML	A. Dice similarity of SMILEs (BeatAML)
0.541578	cluster_1	BeatAML	A. Dice similarity of SMILEs (BeatAML)
0.540541	cluster_1	BeatAML	A. Dice similarity of SMILEs (BeatAML)
0.514493	cluster_1	BeatAML	A. Dice similarity of SMILEs (BeatAML)
0.571429	cluster_1	BeatAML	A. Dice similarity of SMILEs (BeatAML)
0.545455	cluster_1	BeatAML	A. Dice similarity of SMILEs (BeatAML)
0.442857	cluster_1	BeatAML	A. Dice similarity of SMILEs (BeatAML)
0.494681	cluster_1	BeatAML	A. Dice similarity of SMILEs (BeatAML)
0.44375	cluster_1	BeatAML	A. Dice similarity of SMILEs (BeatAML)
0.540541	cluster_1	BeatAML	A. Dice similarity of SMILEs (BeatAML)
0.517073	cluster_1	BeatAML	A. Dice similarity of SMILEs (BeatAML)
0.491667	cluster_1	BeatAML	A. Dice similarity of SMILEs (BeatAML)
0.453333	cluster_1	BeatAML	A. Dice similarity of SMILEs (BeatAML)
0.46332	cluster_1	BeatAML	A. Dice similarity of SMILEs (BeatAML)
0.458667	cluster_1	BeatAML	A. Dice similarity of SMILEs (BeatAML)
0.689977	cluster_1	BeatAML	A. Dice similarity of SMILEs (BeatAML)
0.375	cluster_1	BeatAML	A. Dice similarity of SMILEs (BeatAML)
0.392283	cluster_1	BeatAML	A. Dice similarity of SMILEs (BeatAML)
0.532468	cluster_1	BeatAML	A. Dice similarity of SMILEs (BeatAML)
0.461039	cluster_1	BeatAML	A. Dice similarity of SMILEs (BeatAML)
0.539683	cluster_1	BeatAML	A. Dice similarity of SMILEs (BeatAML)
0.451613	cluster_1	BeatAML	A. Dice similarity of SMILEs (BeatAML)
0.43949	cluster_1	BeatAML	A. Dice similarity of SMILEs (BeatAML)
0.56266	cluster_1	BeatAML	A. Dice similarity of SMILEs (BeatAML)
0.563107	cluster_1	BeatAML	A. Dice similarity of SMILEs (BeatAML)
0.517588	cluster_1	BeatAML	A. Dice similarity of SMILEs (BeatAML)
0.427245	cluster_1	BeatAML	A. Dice similarity of SMILEs (BeatAML)
0.217391	cluster_1	BeatAML	A. Dice similarity of SMILEs (BeatAML)
0.631579	cluster_1	BeatAML	A. Dice similarity of SMILEs (BeatAML)
0.316547	cluster_1	BeatAML	A. Dice similarity of SMILEs (BeatAML)
0.460064	cluster_1	BeatAML	A. Dice similarity of SMILEs (BeatAML)
0.57047	cluster_1	BeatAML	A. Dice similarity of SMILEs (BeatAML)
0.547872	cluster_1	BeatAML	A. Dice similarity of SMILEs (BeatAML)
0.511236	cluster_1	BeatAML	A. Dice similarity of SMILEs (BeatAML)
0.410853	cluster_1	BeatAML	A. Dice similarity of SMILEs (BeatAML)
0.44058	cluster_1	BeatAML	A. Dice similarity of SMILEs (BeatAML)
0.490066	cluster_1	BeatAML	A. Dice similarity of SMILEs (BeatAML)
0.446281	cluster_1	BeatAML	A. Dice similarity of SMILEs (BeatAML)
0.439655	cluster_1	BeatAML	A. Dice similarity of SMILEs (BeatAML)
0.522581	cluster_1	BeatAML	A. Dice similarity of SMILEs (BeatAML)
0.5	cluster_1	BeatAML	A. Dice similarity of SMILEs (BeatAML)
0.397476	cluster_1	BeatAML	A. Dice similarity of SMILEs (BeatAML)
0.225	cluster_1	BeatAML	A. Dice similarity of SMILEs (BeatAML)
0.386207	cluster_1	BeatAML	A. Dice similarity of SMILEs (BeatAML)
0.317597	cluster_1	BeatAML	A. Dice similarity of SMILEs (BeatAML)
0.480916	cluster_1	BeatAML	A. Dice similarity of SMILEs (BeatAML)
0.48249	cluster_1	BeatAML	A. Dice similarity of SMILEs (BeatAML)
0.445783	cluster_1	BeatAML	A. Dice similarity of SMILEs (BeatAML)
0.522388	cluster_1	BeatAML	A. Dice similarity of SMILEs (BeatAML)
0.628763	cluster_1	BeatAML	A. Dice similarity of SMILEs (BeatAML)
0.298387	cluster_1	BeatAML	A. Dice similarity of SMILEs (BeatAML)
0.552448	cluster_1	BeatAML	A. Dice similarity of SMILEs (BeatAML)
0.422145	cluster_1	BeatAML	A. Dice similarity of SMILEs (BeatAML)
0.4	cluster_1	BeatAML	A. Dice similarity of SMILEs (BeatAML)
0.555184	cluster_1	BeatAML	A. Dice similarity of SMILEs (BeatAML)
0.370629	cluster_1	BeatAML	A. Dice similarity of SMILEs (BeatAML)
0.48	cluster_1	BeatAML	A. Dice similarity of SMILEs (BeatAML)
0.453441	cluster_1	BeatAML	A. Dice similarity of SMILEs (BeatAML)
0.358621	cluster_1	BeatAML	A. Dice similarity of SMILEs (BeatAML)
0.428571	cluster_1	BeatAML	A. Dice similarity of SMILEs (BeatAML)
0.486154	cluster_1	BeatAML	A. Dice similarity of SMILEs (BeatAML)
0.46595	cluster_1	BeatAML	A. Dice similarity of SMILEs (BeatAML)
0.41196	cluster_1	BeatAML	A. Dice similarity of SMILEs (BeatAML)
0.474074	cluster_1	BeatAML	A. Dice similarity of SMILEs (BeatAML)
0.23301	cluster_1	BeatAML	A. Dice similarity of SMILEs (BeatAML)
0.225	cluster_1	BeatAML	A. Dice similarity of SMILEs (BeatAML)
0.440433	cluster_1	BeatAML	A. Dice similarity of SMILEs (BeatAML)
0.458924	cluster_1	BeatAML	A. Dice similarity of SMILEs (BeatAML)
0.402878	cluster_1	BeatAML	A. Dice similarity of SMILEs (BeatAML)
0.597938	cluster_1	BeatAML	A. Dice similarity of SMILEs (BeatAML)
0.483516	cluster_1	BeatAML	A. Dice similarity of SMILEs (BeatAML)
0.387755	cluster_1	BeatAML	A. Dice similarity of SMILEs (BeatAML)
1	cluster_1	BeatAML	A. Dice similarity of SMILEs (BeatAML)
0.631579	cluster_1	BeatAML	A. Dice similarity of SMILEs (BeatAML)
0.472826	cluster_1	BeatAML	A. Dice similarity of SMILEs (BeatAML)
0.333333	cluster_1	BeatAML	A. Dice similarity of SMILEs (BeatAML)
0.56422	cluster_1	BeatAML	A. Dice similarity of SMILEs (BeatAML)
0.41196	cluster_1	BeatAML	A. Dice similarity of SMILEs (BeatAML)
[truncated: 1,046,754+ more rows]

## Sheet: Figure 6
Figure 6	The frequently mutated genes in the clusters of Beat AML patients
[truncated: 21 more rows]

[truncated: 4 more sheets: Figure 7, Figure 8a, Figure 8b, Figure 9]
